# Supplementary material for: The weekend effect on 28-day mortality in septic patients admitted to the ICU: A retrospective study from the MIMIC-IV database
Source: PLoS One. 2025 May 27;20(5):e0324288. doi: 10.1371/journal.pone.0324288 (PMC12111631; doi:10.1371/journal.pone.0324288)
Supplement: S1 File — (XLSX) [file pone.0324288.s006.xlsx]

## Sheet: Sheet1
icu_weekday	icu_adm_hour	day28_outcome	day28_los_hour	icu_outcome	icu_los_hour	hos_los_hour	hos_outcome	day90_outcome	day90_los_hour	race	weight	height	gender	apsiii	sapsii	sofa	charlson	bmi	ventilation	renal replacement treatment	Vasoactive drug	congestive heart failure	hypertension	diabetes	chronic obstructive pulmonary disease	Coronary Artery Disease	stroke	septic shock	mean arterial pressure	heart rate	temperature	Respiratory Rate	Spo2	Potential of hydrogen	PO2	pco2	hco3	lactate	creatinine	blood urea nitrogen	wbc	hemoglobin	platelet	aptt	calcium	chlorine	Serum natrium	Serum potassium	glucose
1	1	1	168.827	0	112.741	168.827	1	1	168.827	Asian	76.25	170	M	29	35	3	6	26.38	0	0	1	0	0	0	0	0	0	0	42	102	39.11	38	78	7.44	71	30	18	1.6	1	12	10.6	12.9	266	37.4	6.9	116	143	4.2	144
1	3	0	672	0	39.9464	134.683	0	0	2160	White	119.15		M	75	39	11	4		0	0	1	0	0	0	0	0	0	1	53	83	36.72	28	90	7.44	98	24	13	1.7	2.7	70	14.1	7.2	36	40.6	7	104	132	4	94
1	9	0	672	0	24.3494	104.249	0	0	2160	White	82.61	168	F	28	22	4	3	29.27	0	0	1	0	1	0	0	0	0	0	74	106	36.56	29	91	7.26	163	47	21	1	0.8	10	11.6	10.4	96	37.7		115	138	4.8	203
1	16	0	672	0	47.4972	307.767	0	0	2160	Black	93.09		M	50	42	5	4		0	1	0	0	1	0	0	0	0	0	66	89	37.61	20	93	7.34	64	43	23		18.2	64	8.3	7.3	225		8.6	96	137	7.1	119
1	20	0	672	0	115.504	379.576	0	0	2160	White	136		F	61	49	5	3		1	0	1	0	1	1	0	0	0	0	52	112	37.28	31	97	7.22	123	54	18	2.9	1.8	46	17.6	9.6	364		7.8	107	137	5.2	160
1	13	0	672	0	103.696	166.693	0	0	2160	White	79.94		M	48	36	4	6		0	0	0	0	1	0	0	1	1	0	57	111	36.67	37	93	7.43	94	35	23		0.7	13	10.6	11.4	202	31.3	8.6	102	135	4.3	130
0	1	0	672	0	43.7856	181.89	0	0	2160	Black	76.81		F	39	36	3	3		0	0	0	0	1	0	0	0	0	0	56	78	37.11	21	94				24		0.6	10	9.4	10.5	280	24.9	8.6	105	141	3.9	160
1	10	0	672	0	53.26	99.9086	0	0	2160	White	62.56	157	M	20	32	4	7	25.38	1	0	1	1	0	1	1	1	0	0	56	97		26	95	7.33	110	44	24	3	0.7	12	6.5	6.4	104	35.6		112	137	6.9	176
1	10	0	672	0	78.5583	121.782	0	0	2160	White	102.6	183	M	19	34	5	4	30.64	1	0	0	0	1	1	0	1	0	0	61	99	36.83	22	91	7.29	91	54	26	1.8	0.8	14	10.3	8.4	134	29.9		109	139	6	194
1	18	0	672	0	45.2703	90.6058	0	0	2160	White	91.3		M	43	48	3	13		0	0	0	0	1	0	0	0	0	0	57	76	39.06	34	91	7.39			20		1.4	31	15	9.8	166	24.3	7.5	111	144	4.7	181
1	21	0	672	0	257.313	329.7	0	0	2160	White	71.92		M	58	58	7	4		1	0	1	0	1	0	0	0	0	1	51	109	38.39	25	96	7.28	153	37	18	3.4	3	64	5.5	10.1	188	26.9	6.4	113	141	3.9	119
1	12	0	672	0	79.8033	720.221	0	0	2160	White	76.31	180	M	33	34	3	1	23.55	1	0	0	0	0	0	0	0	0	0	64	101	38.67	39	89	7.37	102	43	21	1.7	1	25	20.8	13	226	33.8	8.3	106	138	4.3	100
1	3	0	672	1	987.488	987.488	1	1	987.488	Asian	69.55	168	M	72	58	13	10	24.64	1	0	1	0	0	0	0	0	0	1	59	100	36.94	26	93	7.23	85	50	15	9.3	1.4	12	26.5	8.1	75	40.7	7.1	109	142	3.9	128
0	10	0	672	0	28.2783	100.939	0	0	2160	White	83.88	170	M	15	42	6	4	29.02	1	0	1	0	1	0	0	1	0	0	60	90	38.1	25	89	7.32	57	51	21	1.8	0.9	15	19.1	7	118	37.4		113	139	4.6	148
0	1	0	672	0	451.327	493.433	0	0	2160	Other	105.94	168	M	69	62	10	8	37.54	1	0	1	1	1	1	0	0	0	1	51	90	37.44	30	92	7.26	58	57	19	5	3.3	68	9.4	11.5	263	108	7.7	98	142	5.2	207
1	10	0	672	0	198.036	343.889	0	0	2160	White	100.31	179	M	32	31	1	6	31.31	1	0	1	0	1	1	0	1	1	0	65	105		40	95	7.3	106	50	23	4.7	0.7	14	18.4	10.3	162	25.9	8.1	108	139	5.4	222
0	19	0	672	0	29.2939	95.4606	0	0	2160	Black	81.88	183	M	59	28	5	4	24.45	0	1	0	0	0	0	0	0	0	0	63	98	37.28	36	99				26	0.6	6.8	47	7.5	9.4	300		7.3	93	135	4.2	358
1	14	1	127.75	1	127.75	127.75	1	1	127.75	White	78.87	168	F	36	46	5	6	27.94	1	0	1	1	1	0	0	1	0	0	47	96	36.56	32	98	7.44	180	38	27	1.1	1.4	37	10.9	11.1	332	38	8.8	96	137	3.9	100
1	9	0	672	0	79.7867	149.8	0	0	2160	White	89.91	175	M	33	37	4	5	29.36	1	0	1	0	1	0	0	1	0	0	57	92	38.4	30	98	7.32	124	43	21	3	0.8	17	15.9	7.5	88	31		114	141	5.1	185
0	23	0	672	0	593.167	593.167	0	0	2160	White	79.92	183	M	36	52	9	4	23.86	1	0	1	0	1	0	0	0	1	0	36	99		22	93	6.94	66	69	19	9.7	1.8	24	15.6	6.2	150	99.5	10.5	118	152	6.9	302
1	19	0	672	0	309.165	357.729	0	0	2160	White	100.4	183	M	16	32	2	6	29.98	0	0	0	1	1	0	1	1	0	0	69	81	37.17	23	94	7.32			26		1.3	17	7	13.1	182	90.4	8.7	102	139	5.1	110
0	14	0	672	0	51.9422	144.2	0	0	2160	White	59.78		F	47	41	8	8		1	0	1	1	1	1	0	1	0	0	56	89	37.39	27	95	7.33			26	1.1	1.7	44	18.3	10.2	161	85.8	8.1	108	141	4.2	116
1	23	0	672	0	139.582	206.238	0	0	2160	Other	81.5		F	32	34	2	6		1	0	1	0	1	0	1	1	0	0	59	91	37.06	22	94	7.43	191	37	25	1.1	1	19	17	8	144	27.7	7.8	106	139	3.5	124
1	16	0	672	0	43.0422	236.078	0	1	1447.28	Other	80		M	47	45	4	7		1	0	0	0	1	0	1	1	0	0	69	88	37.06	23	97	7.39	260	40	26	0.8	0.7	10	14.4	15.5	193	36.9	7.9	106	143	4.2	161
1	10	0	672	0	54.965	387.533	0	0	2160	Asian	63.72		M	61	42	5	11		0	0	0	1	1	0	0	0	0	0	45	107	37.39	23	88	7.29	63	31	21	2.4	2.6	60	12.8	6.6	340	97.6	9.7	109	144	5	174
0	8	0	672	0	129.653	129.653	0	0	2160	Black	97.4	180	M	66	36	5	4	30.06	0	0	0	0	1	0	0	0	0	0	49	115	39.17	24	99	7.36			12		8.2	84	24.9	7.2	182		7	95	125	3	379
1	23	1	552.531	1	552.531	552.531	1	1	552.531	Other	61.13	152	F	47	40	3	12	26.46	1	0	1	1	1	1	0	0	0	0	53	115	37.44	30	96	7.28	145	43	19	7.4	1	17	15.6	7.5	208	42.5	7.9	104	138	4.4	145
1	7	0	672	0	56.9225	316.048	0	0	2160	White	136.86	185	M	46	29	7	1	39.99	1	0	1	0	1	0	0	0	0	1	63	112	38.44	28	96	7.23	224	54	20	2.6	1.5	15	25.2	11.5	213	31.4	7.8	101	136	4.4	184
1	9	0	672	0	55.7178	147.168	0	0	2160	White	110.3	157	F	13	40	5	5	44.75	1	0	0	1	0	0	1	0	0	0	65	99		25	93	7.33	80	50	24	4.3	0.6	15	22.8	8.6	130	29.1	8.4	106	139	5.3	195
1	14	0	672	0	92.1867	143.644	0	0	2160	Other	64.96	170	M	34	39	4	8	22.48	1	0	1	0	1	0	0	1	1	0	58	91	36.9	24	100	7.24	188	55	22	2.1	1	26	9.3	7.2	101	35.2	8.1	114	143	5.6	173
1	14	0	672	0	362.457	455.012	0	0	2160	Other	71.92	165	M	35	23	2	0	26.42	0	0	0	0	1	0	0	0	0	0	67	101	37.72	24	94				26		0.8	15	34.4	11.7	299	29.8	8.1	108	143	4.2	130
0	10	0	672	0	31.4461	146.816	0	0	2160	Other	85.64	170	F	83	64	10	7	29.63	1	0	1	1	1	1	0	1	1	0	11	85		26	95	7.28	83	47	24	2.9	0.5	16	19.5	7.2	80	35.3	7.7	115	147	5	217
0	3	0	672	0	31.9678	61.5333	0	0	2160	White	90.78		M	36	13	3	0		0	0	0	0	0	0	0	0	0	0	56	96	36.94	28	94	7.41	198	36	27		0.8	13	19.3	13.2	179		8.6	105	140	4.2	86
1	17	0	672	0	96.3708	167.933	0	0	2160	White	77.35		M	59	44	5	5		0	0	0	0	1	1	0	0	0	0	62	115	36.67	25	94				21		1.5	24	9.4	11.3	201	28.3	9.3	104	139	3.8	143
1	20	0	672	0	64.8242	120.067	0	0	2160	White	63.29		M	22	6	7	0		1	0	1	0	0	0	0	0	0	0	61	117	37.83	28	97	7.32			25		0.7	5	13.1	11.7	272		8.2	109	141	3.4	98
0	21	0	672	0	115.432	115.432	0	0	2160	Black	102.43	188	M	25	23	3	8	28.98	0	0	0	1	1	1	0	1	0	0	62	69	37	31	90	7.39			18	1.4	1.2	23	10.1	14.4	149	39.2	8.6	108	142	4.1	191
0	8	0	672	0	31.2683	102.075	0	0	2160	Other	86.16	168	M	71	57	9	2	30.53	1	0	1	0	1	1	0	1	0	0	66	102	37.28	28	97	7.2	103	60	23	2.3	1.1	14	15.6	10.5	114	27.9	7.9	108	137	6.3	195
1	20	1	160.664	1	160.664	160.664	1	1	160.664	White	84.4	152	F	45	30	9	6	36.53	1	0	0	1	0	0	0	0	0	0	62	105	37.36	35	89	7.19	58	73	23	2.4	1.1	18	13.1	6.5	83	34.3	8.2	109	147	3.9	225
1	21	1	37.6033	1	37.6033	37.6033	1	1	37.6033	White	45.94	152	F	53	38	8	6	19.88	1	0	1	0	1	0	0	1	0	0	41	85	38.5	26	91	7.29	71	37	20	5	0.8	27	17.4	10.8	205	27.9	7.7	110	144	4.5	147
1	18	0	672	0	143.689	214.584	0	0	2160	White	76.4		M	57	42	11	1		1	0	1	0	1	0	0	0	0	0	43	87	37.44	27	85	7.31	50	60	25	6.1	0.7	13	10.3	10.6	147	31.6	6	99	132	3.9	176
0	19	0	672	0	129.008	282.104	0	0	2160	Other	80	170	M	43	54	5	6	27.68	1	0	1	0	1	1	0	1	0	0	41	122	38.28	22	92	7.35	62	52	25		1.3	21	8.7	10.1	197		7.7	103	143	3.9	233
0	0	1	167.648	0	62.6192	167.648	1	1	167.648	Other	84.91	165	M	30	34	3	5	31.19	0	0	0	0	1	0	0	1	0	0	67	91	36.78	29	97				24		0.9	31	17.6	9.6	97	47.8	8.3	107	144	3.7	148
1	10	0	672	0	49.5556	99.8817	0	0	2160	White	95.4	183	M	28	50	8	6	28.49	1	0	1	1	0	1	0	1	0	0	60	85		29	93	7.3	98	54	24	1.6	0.9	18	16.3	9.1	119	34.9		114	140	5.4	188
0	16	0	672	0	48.3281	172.7	0	0	2160	White	83.68		M	36	28	6	1		1	0	0	0	0	0	0	0	1	0	54	120	38.44	31	95	7.45	211	39	24	1.6	1	9	9	12.9	139	27	7.8	105	141	3.8	149
0	15	0	672	0	71.9522	197.233	0	0	2160	White	88.36	183	M	63	53	9	2	26.38	1	0	0	0	0	0	0	0	0	0	51	131	38.22	29	85	7.14	76	56	17	6.8	0.8	12	17.5	7.1	115	33.5	7.2	107	139	5.7	212
0	17	0	672	0	49.0667	94.2667	0	0	2160	White	62		F	56	48	6	8		0	0	0	0	1	0	0	0	1	0	69	82	37.94	22	94				24		0.4	23	8.3	12.4	212	29.8	10	107	145	3.9	131
0	16	0	672	0	94.7019	162.268	0	0	2160	White	86.1		M	53	41	3	0		0	0	0	0	1	0	0	0	0	1	46	125	36.89	23	91	7.33	114	39	19	0.8	1.6	24	27	6.6	440	29.3	7.4	104	132	5.5	156
1	9	1	302.983	0	296.052	302.983	1	1	302.983	Black	62.91	157	F	44	45	5	9	25.52	0	0	0	1	1	0	0	1	0	1	67	99	37.56	33	99	7.34			23	2.7	2.1	82					8.2	117	159	5.4	263
1	10	0	672	0	26.7422	123.577	0	0	2160	White	101.89	170	F	87	62	5	4	35.26	1	0	1	0	0	0	0	0	0	0	57	90	37.8	29	92	7.35	68	40	21	2.2	0.6	15	19.5	8.1	186	25.2	7.7	113	141	6.3	168
1	23	1	162.765	1	162.765	162.765	1	1	162.765	White	74.92	180	M	69	64	11	5	23.12	1	0	1	1	1	0	0	0	0	0	47	113	37	11	92	7.35	246	40	18	3.7	2.1	54	20.5	9	43	150	7.5	108	139	4.5	136
1	11	0	672	0	269.993	314.193	0	0	2160	White	81.51	175	M	34	45	7	9	26.62	1	0	0	0	1	0	0	0	1	0	65	92	37.78	21	95	7.45	94	32	24		1.3	32	9.4	11.6	138	23.9	9.4	119	154	4.1	115
1	0	1	116.352	1	116.352	116.352	1	1	116.352	White	73.4		M	39	27	1	5		1	0	1	1	1	0	0	0	0	0	58	100	37.78	26	97	7.44			26		0.9	27	8.1	9.8	167	32.5	9.3	106	138	4	128
1	0	1	56.9089	1	56.9089	56.9089	1	1	56.9089	Black	121.87	188	M	108	53	16	6	34.48	1	0	1	0	1	0	1	0	0	1	54	121	37.39	32	90	7.32	140	56	23	4.9	2.2	44	15.1	6.6	31	150	8	91	129	4.1	123
1	18	0	672	0	69.8158	177.3	0	0	2160	White	69.93		F	55	45	9	8		1	0	0	1	0	0	0	0	0	0	44	68	36.5	32	91	7.23	62	74	30	0.9	2.3	27	3.2	9.2	164		7.9	103	140	5.4	89
1	19	0	672	0	24.8811	165.083	0	0	2160	Other	64.93		M	61	38	4	9		0	0	0	1	1	1	0	1	0	0	23	86	36.67	32	91				23		3.2	112	8	13	193	26.6	8.8	90	131	4.4	274
0	14	0	672	0	30.3611	240.416	0	0	2160	White	91		F	37	35	6	7		1	0	1	0	1	0	1	1	0	0	61	100	38.22	24	89	7.37	72	42	21		1.3	30	18	12.5	354	23.9	8.2	103	137	4.9	311
0	12	0	672	0	30.1644	122.978	0	0	2160	White	90.04	180	M	36	59	7	5	27.79	1	0	1	0	1	0	0	1	0	0	44	97	35.94	19	92	7.34	103	45	24	2.7	1.2	33	21.5	10.6	148	41.7		109	139	4.9	168
1	7	0	672	0	63.4964	269.918	0	0	2160	White	85.1	152	M	44	22	8	0	36.83	0	0	0	0	1	0	0	0	0	0	83	93	37.83	32	94				19		2.6	50	6.9	9.1	14	27.1	7.7	110	146	4.3	158
0	9	0	672	0	36.9794	175.436	0	0	2160	White	51.43	163	F	26	33	8	2	19.36	1	0	1	0	1	0	0	0	0	0	52	80	36.9	24	93	7.38	109	40	20	2.5	0.5	10	12.2	7.3	78	32.2	8	111	134	5.2	189
1	19	1	124.882	0	141.999	141.999	0	1	124.882	Other	131.86	173	M	63	38	2	4	44.06	1	0	0	0	1	1	0	0	0	0	51	120		31	95	7.31	105	31	15	2.2	1.6	23	19.5	13.7	251	33.5	7	113	140	5.2	229
1	16	0	672	0	53.7383	171.923	0	0	2160	White	103.89	180	M	51	45	12	2	32.06	1	0	1	0	1	0	0	0	0	0	61	98	37.33	32	94	7.05	101	49	9	1.8	14.6	132	8.9	10	171	38.9	5.5	102	142	3.9	169
1	9	0	672	0	488.912	727.717	0	0	2160	White	82	170	M	40	39	1	10	28.37	0	0	0	0	0	0	0	1	0	1	95	122	36.78	28	95				22		0.7	24	12.6	14.3	337	24.2	8.6	100	140	4.9	148
0	11	0	672	0	63.4519	269.892	0	0	2160	White	123.04		F	31	34	5	6		0	0	1	0	1	0	0	0	0	1	59	89	38.39	27	94	7.35			24	1.3	1.1	31	19.4	11.1	146	32.6	7.9	104	137	3.8	125
1	15	1	656.2	0	122.858	625.217	0	1	656.2	White	114.88		M	51	39	6	5		0	0	0	0	1	0	1	0	0	1	66	100	37.11	23	91	7.45			23		0.5	14	7.2	11.9	108	51.6	6.2	89	111	5.3	144
0	12	0	672	0	52.7025	99.0906	0	0	2160	White	124.61	188	M	43	39	7	8	35.26	1	0	1	1	1	0	0	1	0	0	63	85	36.89	23	90	7.31	112	42	18	1.4	4.6	67	25.2	6	273	33.2	7.9	113	141	6.4	214
1	6	0	672	0	279	464	0	0	2160	White	168.01	188	M	52	36	6	5	47.54	0	0	0	1	0	0	0	0	0	0	71	148	37.67	31	90	7.3	70	52	22	1.8	1.3	30	17	11.2	87	28.4	8.3	100	137	5	182
1	21	0	672	0	25.9111	67.2164	0	0	2160	White	80		M	57	39	4	5		0	0	0	0	1	0	0	1	0	0	65	82	36.89	19	92				24		1	21	18.1	13.8	184	23.8	8.6	104	142	3.9	215
1	22	0	672	0	25.4872	351.631	0	0	2160	Black	105.89		M	31	22	3	2		0	0	0	0	1	1	0	0	0	0	68	99	38.5	30	92				24	2.4	0.8	10	8.8	11.8	200	30.7	8.4	107	142	3.6	161
1	14	1	558.739	0	202.979	558.739	1	1	558.739	Other	58.27	155	F	55	43	9	6	24.25	1	0	0	0	1	0	0	0	0	0	51	90	39.06	32	91	7.51	65	34	24		1.2	19	15.3	8.2	104	32.6	7.2	91	130	3.5	126
1	12	1	148.088	1	148.088	148.088	1	1	148.088	White	99.86	170	M	103	94	15	7	34.55	1	0	1	1	1	1	0	1	0	0	47	169	37.67	34	86	7.1	52	61	14	6.7	4.5	87	19.6	12	157	38.9	11	107	140	6.8	432
1	5	0	672	0	89.2303	127.705	0	0	2160	White	90.88	175	M	23	35	5	2	29.68	1	0	1	0	1	0	0	1	0	0	67	80	37.61	26	96	7.26	103	46	19	1.7	1.1	15	13.4	11.9	156	126.1	7.3	112	144	5	183
1	9	0	672	0	171.061	197.556	0	0	2160	Other	57.56	163	M	47	18	1	4	21.66	0	0	0	1	1	1	0	1	0	0	23	96	36.17	24	93	7.4	437	39	24	3.5	0.7	24	7.7	9.5	196		9.2	102	137	5.5	220
0	10	0	672	0	32.3631	531.136	0	0	2160	White	49.06	157	F	38	42	7	6	19.9	1	0	1	0	1	0	0	0	0	1	50	91	37.06	42	92	7.43	252	34	19	3.5	0.7	10	16.9	7.6	72	31.3	7.8	111	141	3.6	299
1	4	0	672	0	180.57	465.211	0	0	2160	Other	75.84	165	F	29	21	1	3	27.86	1	0	0	0	0	0	0	0	1	0	67	132	38.89	22	99	7.31	171	44	20		0.7	24	16	10.2	191	27.3	8.1	106	142	4.9	132
1	12	0	672	0	320.324	1347.33	0	0	2160	White	115		M	101	79	12	4		1	0	0	0	1	0	1	1	0	0	56	91	37.11	27	87	7.25	63	48	18		2.1	39	4.2	9.6	50	37.2	7.6	108	135	5.3	228
1	19	0	672	0	144.261	357.7	0	0	2160	White	98.5	180	M	67	50	8	6	30.4	1	0	1	0	1	1	0	1	1	0	10	75	35.6	32	91	7.28	50	47	20	2.1	1.4	23	19.4	11.7	170	43	7.9	103	135	5.4	375
0	16	0	672	0	27.5664	167.583	0	1	1183.85	White	96.9		M	34	35	2	12		0	0	0	0	1	0	1	0	1	0	65	97	37.17	25	93				27		1.4	22	15.1	8.5	390	73.6	7.8	97	137	4	159
1	21	0	672	0	285.444	789.65	0	0	2160	White	82.4	178	M	70	42	10	3	26.01	1	0	1	0	0	0	0	0	0	1	55	119	37.78	31	91	7.13	99	60	20	2.1	2.2	54	15.9	10.7	102	39.4	6.8	105	138	3.8	147
0	1	0	672	0	233.816	450.152	0	0	2160	Other	75.95	168	M	41	31	8	1	26.91	1	0	1	0	0	0	0	0	0	1	65	94	39	28	91	7.28	43	59	22	1.6	0.3	15	17.9	8.5	153	27.7	7.5	107	143	3.9	375
1	14	0	672	0	124.444	1081.67	0	1	1257.1	Black	65.3		M	49	43	10	6		0	0	0	0	0	0	0	0	0	0	62	101	37.44	25	92				23		5	52	6.8	5.7	88	32.8	9.1	93	136	3.6	149
0	19	0	672	0	214.426	331.53	0	0	2160	White	43.78		F	36	47	1	5		1	0	1	0	1	0	0	0	0	0	47	98	36.33	21	96	7.42	198	33	22	2.7	0.7	13	15.1	10.3	205	25.7	7.7	104	137	4.1	186
1	0	0	672	0	112.756	350.938	0	0	2160	White	169.75		M	98	82	10	14		1	0	1	0	0	1	0	0	0	0	51	87	36.89	29	99	7.14	130	31	9	1.8	9.6	156	23.6	7.6	563	59.3	8.2	98	135	5.4	243
1	16	0	672	0	25.6022	119.4	0	0	2160	White	113.88		M	42	29	2	8		0	0	0	1	1	1	1	0	0	0	88	89	37	26	89	7.41			21	1	2.8	47	13	11.8	340	34.5	9	103	141	6.1	273
0	21	0	672	0	94.4094	159.258	0	0	2160	White	93.48	160	F	44	24	5	0	36.52	1	0	0	0	0	0	0	0	0	0	71	149	38.33	34	92	7.29	73	53	24	1.6	0.3	2	3.2	10.1	248		7.4	107	141	3.5	125
0	10	0	672	0	24.5139	100.621	0	0	2160	Asian	69.08	165	M	31	29	7	3	25.37	1	0	1	1	1	0	0	0	0	0	69	104	39.2	27	93	7.28	107	49	21	2.9	1	18	10.2	8	85	37.4		114	143	4.4	141
1	22	1	113.956	1	113.956	113.956	1	1	113.956	White	101.6	173	M	38	52	9	8	33.95	1	0	1	1	1	1	0	0	0	1	52	111	39.67	31	90	7.32	60	41	20	2.3	1.8	27	23.8	13.1	295	93.7	8.4	102	139	4.7	234
1	10	0	672	0	31.5428	101.82	0	0	2160	White	77.75	173	M	43	41	9	8	25.98	1	0	1	1	1	1	0	1	0	0	55	73	38	26	88	7.25	96	54	23	1.2	1.7	31	12.4	10.8	162	124.9	8.7	104	144	4.1	123
1	8	0	672	0	61.0186	180.483	0	0	2160	Black	69.4		F	45	33	6	2		0	0	1	0	0	0	0	1	0	1	64	175	37.22	27	94				20	6.7	1	19	20.1	9.5	116	33.4	8.5	105	138	4.1	102
1	17	1	148.367	1	148.367	148.367	1	1	148.367	Other	60.63	157	F	34	47	3	7	24.6	1	0	0	0	1	0	0	0	1	0	73	106	37.83	24	98	7.45	129	37	24	2.2	0.7	16	15.9	13.9	222	29.3	8.9	105	139	3.9	222
1	11	0	672	0	52.9714	98.8408	0	0	2160	White	82.91	173	M	63	46	7	7	27.7	1	0	1	0	1	1	0	0	0	0	74	80		23	97	7.36	106	45	24	1.7	0.7	16	14.2	8.9	155	34.3		109	139	4.1	198
0	17	1	423.627	1	423.627	423.627	1	1	423.627	Other	105.26	175	M	55	47	6	7	34.37	1	0	0	1	1	1	0	0	0	1	59	138	38.11	27	93	7.41	90	40	23	1.6	3.1	114	11.2	11.3	246	47.5	8.7	114	154	4.1	321
1	23	0	672	0	46.0839	163.887	0	0	2160	White	76.25		M	48	35	5	7		0	0	0	1	1	1	0	0	0	0	47	90	38.94	20	86				26		2.2	40	7.7	11.6	106	29.1	7.7	105	140	4.1	160
1	10	0	672	0	30.9983	149.14	0	0	2160	White	125.88	185	M	30	32	6	6	36.78	1	0	1	1	1	0	0	1	1	0	61	112	37.2	27	92	7.32	90	43	20	2.2	0.9	16	9.3	9.9	169	31		105	131	5.8	208
1	23	0	672	0	67.9711	422.702	0	0	2160	White	86.56		M	59	44	6	6		1	0	0	1	0	0	0	0	0	1	57	106	36.61	32	86	7.33	263	45	23	3	1.3	56	11.1	7.1	62	42.2	7.3	111	144	4.7	228
1	18	1	91.1836	1	91.1836	91.1836	1	1	91.1836	White	36.5	163	F	82	38	6	5	13.74	0	0	0	1	1	0	0	0	0	0	67	173	36.72	35	80	7.4	65	40	24	2.1	0.6	20	6.8	9.3	596		8.4	88	133	4.6	173
0	22	0	672	0	715.869	1122.34	0	0	2160	White	96.03	165	F	99	65	10	2	35.27	1	1	1	0	1	0	0	0	0	0	25	122	36.5	28	84	7.2	58	38	10	7.5	1.8	43	10.2	11.3	108	41.1	6.6	115	143	5.3	265
1	15	0	672	0	78.3544	288.905	0	0	2160	White	114.57		M	61	39	7	7		0	0	1	0	1	0	1	0	0	1	1	139	37.11	24	79	7.34	84	43	21	4.1	1.5	30	36.8	9	99	29	8	104	139	4.1	158
0	1	0	672	0	113.018	208.233	0	0	2160	White	115.9	193	M	67	43	4	4	31.11	0	0	0	0	1	0	0	0	0	0	53	142	36.89	30	91	7.52	98	45	30	1.6	0.9	10	9	9.7	202	35	7.6	98	137	3.8	141
1	8	1	591.833	0	66.0844	225.667	0	1	591.833	Black	51.1	152	F	59	45	6	18	22.12	0	0	1	0	0	1	0	0	0	1	55	106	37.06	36	90				20		2.3	28	8.4	7.7	283		7.7	103	139	3.7	207
1	13	0	672	0	51.5031	97.2608	0	0	2160	White	52.11	160	F	37	24	2	0	20.36	1	0	0	0	0	0	0	0	0	0	59	110	37.89	28	97	7.47	221	47	31	1.4	0.6	17	6	10.2	126	23.7	7.8	105	142	4.5	154
1	9	0	672	0	59.5572	103.217	0	0	2160	White	78.32	175	M	33	34	4	5	25.57	1	0	1	0	1	1	0	1	0	0	58	87	37	23	99	7.32	122	47	22	2.1	1	19	16.9	9.6	114	27.2	8.6	109	140	5.7	232
0	10	0	672	0	80.1894	246.175	0	0	2160	White	84.6	168	F	47	42	9	4	29.97	1	0	0	0	1	0	0	0	0	0	66	123	38	27	93				27		0.5	12	4.9	10.6	36	33.1	7.2	111	145	3.3	138
1	9	0	672	0	44.0086	125.176	0	0	2160	White	108.41	178	M	26	31	1	2	34.22	1	0	0	0	0	0	0	1	0	0	59	108	37.4	20	96	7.35	137	44	25	3.1	0.9	11	14	9.9	151	35.9		109	136	6.9	179
1	5	0	672	0	59.3289	610.063	0	0	2160	White	80.9	155	F	49	39	4	8	33.67	0	0	0	1	1	1	0	1	0	0	49	82	37.11	28	94				28	2	3	55	4.7	9	191	50.2	8.3	78	122	3.7	412
0	16	1	197.41	0	32.9903	197.41	1	1	197.41	Other	112.71	150	F	55	64	9	11	50.09	1	0	0	0	1	1	0	0	0	0	54	77	37.06	22	92	7.23	56		17	1	4	93	14.2	6.1	307	28	7.6	107	140	5.3	152
0	15	0	672	0	46.755	97.2989	0	0	2160	White	85.31	178	M	44	37	3	4	26.93	1	0	1	0	1	1	0	1	0	0	59	113		29	97	7.27	179	48	21	5.1	0.7	16	32.9	9.6	297	30.4		110	141	5	219
0	13	0	672	0	33.0731	72.6808	0	0	2160	Other	94.31		M	28	25	3	3		0	0	0	1	1	0	0	0	0	0	56	80	37.06	30	92	7.43	133	43	27		0.4	16	6.6	12.6	210	150	8	103	140	4.2	137
1	10	0	672	0	30.9153	98.6911	0	0	2160	White	152.79	183	F	34	40	4	4	45.62	1	0	1	1	1	1	0	0	0	0	67	87	37.8	26	93	7.29	132	59	28	2.6	1	24	9.8	8.4	123	30.7	8.5	107	139	4.4	152
1	5	0	672	0	31.5006	60.5167	0	0	2160	White	58.4		M	36	19	4	1		0	0	0	0	0	0	0	0	0	0	52	98	37	29	96	7.18	26		9	1	1	15	9.7	12.3	145	31.2	7.9	110	140	4.2	307
1	7	0	672	0	79.7686	104.2	0	1	1720.32	White	80		M	55	60	7	9		1	0	1	1	1	0	0	1	0	0	51	80	37.56	26	98	7.42	310	39	26		3.2	94	8.2	12.4	142	27.4	9.6	102	138	4.9	155
0	9	0	672	0	67.7925	124.912	0	0	2160	White	121.12	173	M	41	37	9	4	40.47	1	0	1	1	1	1	0	1	0	0	54	113	38.4	29	93	7.19	82	59	22	8.4	1.2	16	16.1	9.6	143	27.6	8.1	107	139	5.2	223
1	10	0	672	0	100.682	149.863	0	0	2160	White	93.04	152	F	32	40	7	7	40.27	1	0	1	1	1	1	0	1	1	0	67	102	36.67	30	91	7.25	64	51	20	4	0.8	15	19.8	6.9	139	23.8	8.4	110	138	4.9	231
1	11	1	172.598	1	172.598	172.598	1	1	172.598	White	57.22		F	61	42	6	7		0	0	0	1	1	0	0	1	0	0	55	163	36.94	41	90				26		0.5	11	8.7	9.3	314	86.5	8	106	137	3.8	120
1	1	1	112.617	1	112.617	112.617	1	1	112.617	Other	91.48	188	M	48	33	6	1	25.88	1	0	1	0	1	0	0	0	1	0	54	120	39.17	32	94	7.42	72	34	20	2.5	1.1	11	25.5	13.4	168	29.4	7.7	117	156	3.5	129
1	14	0	672	0	243.578	411.687	0	0	2160	White	80	175	M	20	29	1	3	26.12	1	0	0	0	1	0	0	0	0	0	63	101	37.67	24	94	7.44	321	40	25		1.1	14	12.6	12	220	25.4	7.9	101	136	4.1	191
1	22	0	672	0	68.0314	237.417	0	0	2160	White	85		M	65	68	7	7		1	0	0	0	1	0	1	1	0	0	61	154	36.94	33	82	7.27	78	69	28	2.1	1.2	28	1.5	8.4	119	36.1	7.1	108	142	4.9	159
1	12	0	672	0	76.3803	144.45	0	0	2160	Black	116.7		M	70	52	9	7		1	0	1	1	1	1	0	0	0	0	61	88	37.83	53	100	7.35	152	50	25	1.9	1.6	32	10	8.9	82	32.8	8.5	109	141	4.4	162
0	13	0	672	0	175.5	674.85	0	0	2160	White	34.7	157	F	61	34	6	1	14.08	1	0	0	0	0	0	0	0	0	0	77	141	37.78	34	99	7.46			28	1	0.9	46	9.1	9.6	302	24.1	7.6	107	150	3.7	111
1	9	0	672	0	35.0744	437.374	0	1	1742.37	White	79.92	175	M	46	38	4	8	26.1	0	0	1	1	0	0	0	1	0	0	56	115	37	24	93	7.35	93	43	22	1.5	1.4	50	18.3	7.2	158	90.9	8.3	113	146	4.5	128
1	12	0	672	0	53.3297	150.383	0	0	2160	White	66.72	173	M	33	26	6	7	22.29	0	0	0	0	1	0	0	0	0	0	64	107	37.94	32	93				20	1.3	1.4	27	3.1	10.2	44		8.2	108	140	3.8	125
1	21	0	672	0	49.6011	165.506	0	0	2160	White	99.24		F	43	32	3	8		0	0	0	1	1	1	0	0	0	0	60	102	36.56	28	92	7.24	36	77	27	0.8	2	58	13.2	12.6	178	31.6	8.1	100	143	5.4	209
1	17	0	672	0	47.1756	113.776	0	0	2160	White	51.33		F	44	40	2	5		1	0	0	0	0	0	0	0	0	0	56	113	37.11	33	92	7.35	120	41	22		0.6	15	14.3	10.1	209	24.8	7.9	104	135	4.2	139
1	17	0	672	0	330.983	330.983	0	0	2160	White	49.92	163	F	48	43	2	6	18.79	0	0	1	0	1	0	0	0	0	0	47	81	37.5	29	87	7.19	63	70	24	1.8	0.8	24	20.7	9.7	187	29.1	7.9	112	143	4.6	166
1	22	0	672	0	428.017	428.017	0	0	2160	Other	78.6		F	51	40	2	6		1	0	0	0	1	1	0	1	0	1	58	136	38.61	23	100	7.38	149	38	21		1.3	48	14.2	9.3	166		7	121	150	3.6	365
1	16	0	672	0	308.142	406.317	0	0	2160	White	89.87	188	M	48	32	4	4	25.43	0	0	0	1	1	0	0	0	0	0	62	71	36.17	22	91	7.39	69	38	20		2	42	15.6	12	215	27.1	8.6	103	135	4.6	220
1	11	0	672	0	50.3664	101.519	0	0	2160	White	69.9	175	M	68	43	6	10	22.82	0	0	0	0	1	1	0	0	0	0	53	83	36.72	20	97				21		1.1	37	4.1	9.9	90	28.4	7.6	110	139	5.4	192
1	10	0	672	0	106.717	197.389	0	0	2160	White	86.8	170	M	54	32	6	4	30.03	0	0	1	1	1	0	0	0	0	0	50	114	37.06	25	89	7.4	72	45	26	0.6	1.8	45	17.8	13.1	188	28.7	8.7	100	141	4.2	144
0	13	0	672	0	69.2997	222.733	0	0	2160	Asian	55.7		F	52	53	9	5		1	0	1	0	0	1	0	0	0	1	56	97	38.28	25	95	7.3	78	37	15	4.1	1.4	37	15.5	9.8	55	32.6	7.2	112	141	4.2	190
1	4	0	672	0	443.156	878.704	0	0	2160	Black	77.5	190.5	M	59	30	8	0	21.36	1	0	0	0	0	0	0	0	0	0	51	112	38.56	44	93	7.18	128	55	18	8.7	1.9	16	12.5	8.1	74	32.6	7.8	111	143	5.3	213
1	23	0	672	0	88.9889	1000.49	0	1	1320.24	White	105.98	188	M	35	49	6	7	29.99	1	0	0	1	0	1	0	0	0	0	62	83	37.39	44	92	7.34	60	47	23	3.3	1.3	18	24.3	12.8	160	25.7	8.3	105	141	4.7	207
0	11	0	672	0	48.1417	122.911	0	0	2160	White	149.46	178	F	33	35	2	6	47.17	1	0	1	0	0	1	0	1	0	0	62	100	36.1	20	96	7.36	137	42	24	2.3	0.9	20	21.3	7.1	150	26.6		110	140	5	184
1	2	0	672	0	307.643	590.623	0	0	2160	Other	76.88	173	M	83	70	9	6	25.69	1	0	1	1	1	0	0	1	0	0	58	127	38	20	85	7.37	83	41	18	1.6	1.3	14	11.1	9.1	208	150	7.5	109	141	4.6	153
0	2	0	672	0	38.1406	83.0833	0	0	2160	White	110		M	50	26	6	8		0	0	1	0	1	0	0	0	0	1	52	97	37.89	27	91
0	17	0	672	0	195.174	212.697	0	0	2160	Other	89.91	180	M	84	75	12	4	27.75	1	0	1	0	1	0	0	1	0	0	54	87		23	94	7.28	107	48	19	5.3	1.1	22	6.3	7.6	121	42.2		107	138	4.8	251
1	20	0	672	0	70.4558	185.2	0	0	2160	White	129.67	168	F	51	39	10	4	45.94	0	0	1	0	1	1	0	0	0	1	55	99	36.67	29	87	7.33			14		5.5	143	14.1	8.7	262	32.8	6.8	111	143	3.9	209
1	15	1	99.8833	1	94.7364	99.8833	1	1	99.8833	Other	53.42		M	54	39	7	1		1	0	1	0	0	0	0	0	0	0	41	146	37.5	25	98	7.29	141	38	20	6.5	0.8	14	12.3	5.6	40	42.9	7.7	115	149	4.4	203
0	21	0	672	0	328.597	328.597	0	0	2160	White	52.32	150	F	65	44	9	9	23.25	1	0	0	1	1	0	1	1	0	0	51	112	38.06	22	94	7.3			24	2.7	2.9	22	37.7	11	996	105.8	8.6	102	142	5	243
1	19	0	672	0	569.87	569.87	0	0	2160	Other	71.52	168	M	68	51	8	6	25.34	1	0	0	0	1	0	0	0	1	0	28	75	37.11	27	92	7.46	66	38	25	1.5	0.7	17	14.7	14.8	180	29.3	8.8	101	135	4.1	221
1	15	0	672	0	44.1456	241.233	0	0	2160	White	60.1		M	67	51	9	7		0	0	1	0	1	1	0	0	0	1	54	114	36.61	29	95	7.41	153	43	25	1.1	1	39	13	7.7	105	34	8.1	117	150	4.4	309
1	17	1	395.624	0	221.751	395.624	1	1	395.624	White	84.54	191	M	26	27	3	3	23.17	0	0	0	0	1	0	0	0	0	0	70	81	37.5	26	92				25		0.9	16	13.2	11.4	139	29.1	8.9	112	143	4.5	131
1	2	0	672	0	61.8092	157.233	0	0	2160	White	75.89	165	F	41	18	2	2	27.88	0	0	0	0	0	0	0	0	0	0	57	113	38.89	20	95				25		0.4	6	6.9	11.5	335	35.1	8	106	140	3.6	98
0	10	0	672	0	185.128	365.167	0	0	2160	Black	70.98		F	69	52	10	10		1	0	1	1	1	1	0	0	0	1	34	152	37.28	30	98	7.4			21	3.9	2.2	29	16.1	10.8	173	130.4	9.1	113	150	3.8	323
0	17	1	210.817	0	123.984	210.817	1	1	210.817	Other	62.2		F	49	39	5	10		0	0	0	1	1	1	0	0	1	0	66	98	37.89	31	93	7.42	69	39	25	1.5	1.5	32	11.5	10	162	28.1	8.6	101	140	4.4	247
1	9	0	672	0	33.0783	101.315	0	0	2160	White	76.95	170	M	82	56	8	4	26.63	0	0	1	0	1	0	0	0	0	0	55	80	37.06	28	92	7.34	131	44	22	2.7	0.5	15	10.7	9.2	67	31.1	8.3	114	142	4.4	161
1	14	0	672	0	54.6178	63.1381	0	0	2160	White	55.92		F	48	42	3	5		0	0	0	1	1	0	0	0	0	0	56	147	37.72	38	89				21		1.3	29	17.8	13.8	322	142.8	9	106	140	5.1	127
1	0	0	672	0	42.3531	186.322	0	0	2160	Other	80		M	61	57	5	5		1	0	1	0	1	1	0	1	0	0	43	158	37.56	30	84	7.28	75	43	19	3	1	20	15.4	8.8	117	37.3	7.1	116	143	5	214
0	3	0	672	0	62.5617	126.315	0	0	2160	White	99.35	163	F	45	42	7	5	37.39	1	0	1	1	1	1	1	0	0	0	62	113	37.28	29	87	7.24	69	87	35		1	40					8.4	98	141	4.4	245
1	21	0	672	0	91.6461	357.783	0	0	2160	White	78.61	160	F	40	45	7	3	30.71	1	0	1	0	0	0	0	0	0	1	43	107	37.33	28	92	7.31	89	37	21	3.2	0.6	11	11.8	10	281	30.1	7	109	139	4.2	214
1	19	0	672	0	113.335	451.333	0	0	2160	White	66.6	160	F	73	60	11	10	26.02	1	0	1	1	1	0	0	0	0	1	53	112	38.17	37	94	7.39	140	28	17	1.5	2.2	52	14.8	11.8	134	122.8	6.9	102	135	4.2	135
0	13	0	672	0	200.19	531.45	0	0	2160	Black	134.03	183	M	33	37	5	3	40.02	1	0	1	0	1	1	0	0	0	0	54	101	37.44	25	93	7.25	59	68	22	1.8	0.8	18	25.5	13.7	233		9	97	137	6.7	155
1	4	1	35.6333	1	35.6333	35.6333	1	1	35.6333	Other	42.95	150	F	47	49	8	6	19.09	1	0	1	0	1	1	0	1	0	1	47	94		34	93	7.17	42	41	12	4.3	0.9	24	12.8	8.5	135	35.5	6.5	115	139	6.3	162
1	0	0	672	0	95.0103	352.913	0	0	2160	White	88		F	41	37	4	5		0	0	0	0	0	0	0	0	0	0	48	104	36.89	20	87				23		0.6	7	12.7	12.5	339	27.3	8.5	99	136	3.5	94
1	16	0	672	0	382.735	382.735	0	0	2160	White	104.85	180	M	95	74	11	6	32.36	1	0	1	1	0	0	1	0	0	0	66	139	37.33	21	89	7.3	84	43	19	1.7	3.4	56	28.5	13.7	107	114.5	7.7	98	133	5	169
1	0	0	672	0	156.436	471.442	0	0	2160	Other	83.65		F	58	44	3	6		1	0	1	0	0	1	0	0	0	0	52	96	37	34	62	7.37	112	34	15	2.7	1.3	27	10.2	10.9	170	66.8	8.7	103	136	4.4	184
1	11	0	672	0	56.3364	414.4	0	0	2160	Black	87.3		M	45	43	3	11		0	0	0	0	0	0	0	0	0	1	57	127	37.67	26	90				26	1.7	1.3	10	20	8.4	216	69.5	8	109	142	4.2	121
0	20	0	672	0	93.6972	238.604	0	0	2160	Other	58.2		F	35	50	9	4		1	0	1	0	1	0	0	0	0	0	57	86	37.33	26	95	7.31			23	1.9	0.6	11	14.3	12.6	199	22.7	7.5	93	125	5	295
1	18	0	672	0	161.759	191.989	0	0	2160	Other	127.75	183	M	52	30	5	4	38.15	0	0	0	0	1	0	0	1	0	0	65	103	37.22	23	91	7.52	66	40	29		1.5	33	13	12.7	96	69.4	8.5	94	136	3.9	247
0	17	0	672	0	75.6403	96.1903	0	0	2160	White	72.59	163	F	27	35	3	6	27.32	0	0	0	1	0	0	0	1	0	0	61	97	36.94	31	93	7.45			18	1.9	1.4	32	14.1	12	275	96	8.6	106	141	3.8	143
1	19	0	672	0	46.5119	63.5778	0	0	2160	White	75.64	157	F	55	12	6	3	30.69	1	0	0	0	0	0	0	0	0	0	53	111	37.06	39	90				28	1.5	0.7	20	7.3	7.2	41	39.4	7.3	109	145	3.4	118
1	1	0	672	0	110.774	397.573	0	0	2160	White	79.92		F	63	43	7	0		1	0	0	0	0	0	0	0	0	0	85	107	37.72	25	100	7.35	146	34	17	3.9	0.5	8	17	11.7	50	81.4	7.5	115	140	4.2	188
1	9	0	672	0	35.5731	125.878	0	0	2160	Other	106.5		M	22	22	2	2		0	0	0	0	1	0	0	0	0	0	67	94	37.17	21	93	7.45	167	35	22	1.8	0.8	16	18.7	11.6	175	24.8	8.7	105	142	3.6	161
1	21	0	672	0	760.68	760.68	0	0	2160	Black	99.9	183	M	31	41	6	4	29.83	1	0	1	1	1	0	0	0	0	0	62	96	37.56	23	92	7.35	99	40	20	1.2	1.1	41	13.5	11.3	185	25	7.5	104	135	4.8	140
0	19	0	672	0	135.55	135.55	0	0	2160	Other	80.81	135	F	30	25	2	2	44.34	0	0	0	0	0	0	0	0	1	0	56	97	37.61	22	94				19		0.6	8	9.3	8.6	240	29.3	7.9	107	135	3.6	175
1	4	0	672	0	535.205	535.205	0	0	2160	White	112.48	188	M	62	48	11	4	31.82	1	0	1	1	0	0	0	1	0	0	59	139	37.33	35	86	7.4	55	42	24	3.4	1.3	48	15.7	11	242	32.3	8.7	110	146	9.6	143
0	7	0	672	0	129.191	1110.65	0	0	2160	White	133		F	50	46	6	5		0	0	0	1	1	0	0	0	0	0	45	134	38.56	43	94	7.37	295	31	19	1.7	1.8	33	6.2	6.8	55	28.5	8.9	103	133	4.6	164
0	1	0	672	0	39.7256	112.533	0	0	2160	Other	69.82	165	M	38	28	4	4	25.65	0	0	0	0	1	1	0	0	0	0	48	79	37.83	29	93				23		1.2	19	4.5	8.4	80		7.5	104	136	4	188
1	21	0	672	0	44.465	379.4	0	0	2160	White	42.6	147	F	61	28	5	2	19.71	0	0	0	0	0	0	0	0	0	0	46	103	37.6	31	94				25		0.3	10	12.2	14.9	106	40.9	7.5	103	138	3.7	255
1	11	0	672	0	55.5297	125.501	0	0	2160	White	104.8	179	F	42	31	5	2	32.71	0	0	0	1	0	0	0	1	0	0	58	80		21	92	7.29	124	53	26	1.6	0.9	24	13.5	11.5	220	150	8.8	105	142	4.2	169
0	16	0	672	0	49.9331	97.1167	0	0	2160	White	67.12	160	F	36	26	3	5	26.22	0	0	0	1	1	0	0	0	0	0	66	93	38.61	36	90	7.38			26	1.1	1.3	21	15.2	9.8	363	29.7	8.4	90	130	4	197
1	22	1	155.299	1	155.299	155.299	1	1	155.299	White	44.6	145	F	112	71	11	6	21.21	1	0	0	0	1	0	0	0	0	0	57	160	37.9	27	94	7.15	40	39	13	2.8	2.2	52	8.3	7	76	34.9	7.3	117	139	5.2	136
0	16	1	282.167	1	282.167	282.167	1	1	282.167	White	55.44	163	F	37	21	9	4	20.87	1	0	0	0	0	0	0	0	1	0	65	125	38.94	30	98	7.42			20	2.3	1.1	36	14.5	8	36	39.1	7	106	137	4.3	129
0	6	0	672	0	83.5189	83.5189	0	1	1745.32	White	73.33		M	55	55	11	6		1	0	0	1	1	0	0	1	0	0	51	107	37.67	32	85	7	37	74	10	7.8	2	40	15.2	13.2	112	43.4	7.6	112	141	4.9	165
1	15	0	672	0	45.3986	290.167	0	0	2160	Asian	57.34		M	32	44	6	6		1	0	1	1	1	0	1	1	0	0	57	106	37.72	22	96	7.34	158	46	23	1.2	1.2	29	24.2	11.7	195	90.4	7.9	106	140	4.6	132
1	13	0	672	0	52.8408	167.169	0	0	2160	White	91.44	183	M	33	32	9	5	27.3	1	0	0	0	0	1	0	0	0	0	66	116	37.72	17	99	7.44	175	40	26		0.8	15	6.4	8.3	36	52.9	7.4	107	138	3.9	326
1	13	0	672	0	119.308	192.296	0	0	2160	White	149.84	140	F	37	18	3	4	76.45	0	0	0	1	0	0	0	0	0	0	55	110	37.39	29	91				42		0.9	18	3.1	6.4	77		8.2	91	140	4.8	120
1	20	0	672	0	67.9467	141.249	0	0	2160	White	96.1	178	M	58	42	5	5	30.33	0	0	0	0	1	1	0	0	0	0	61	164	37.28	29	87				22		1.5	41	10.9	8.9	93	25.7	8.3	102	134	4	224
1	10	0	672	0	30.9728	100.956	0	0	2160	White	85.48	183	M	66	46	9	5	25.52	1	0	1	1	1	1	0	1	0	0	68	82		17	85	7.34	82	53	28	1.8	1	17	15	11.1	97	33.6	8.3	107	141	6	194
1	0	1	263.65	0	37.3375	160.4	0	1	263.65	White	58.44		M	51	51	4	7		0	0	0	0	0	0	0	0	0	0	55	118	37.11	30	91				19		1.3	57	12.8	10.6	235		7.4	97	129	5.8	141
1	13	0	672	0	122.786	385.975	0	0	2160	Asian	51.85		M	38	45	6	13		1	0	0	1	1	0	0	0	0	0	66	124	37.33	42	80	7.41	65	32	27	2.1	1.1	22	7.9	8.5	92	62.1	7.7	101	138	4	111
1	17	0	672	0	50.6558	98.025	0	0	2160	Asian	75.8		M	19	20	4	4		0	0	0	0	0	1	0	0	0	1	73	86	37.72	23	93				22	2	0.8	11	16	12.6	100	33.3	7.7	107	140	3.5	98
1	12	0	672	0	53.7969	98.1133	0	0	2160	White	95		M	36	27	3	2		0	0	0	0	0	0	0	0	0	1	58	121	37.11	36	89				23		0.8	15	7.4	11.6	88	30.5	7.8	104	133	3.2	97
1	22	1	128.833	0	91.6978	128.833	1	1	128.833	Other	97.7		F	62	42	6	10		0	0	0	0	1	1	0	0	1	0	82	102	37.22	36	92	7.48	34		19	1.5	5.9	55	17	8.8	356	26.5	8.6	98	138	4.4	181
0	23	0	672	0	65.7744	204.95	0	0	2160	White	66.05	157	F	34	36	4	3	26.8	1	0	1	0	1	0	0	0	0	0	47	109	37.94	26	85	7.17	103	62	21	1.7	0.7	15	8.2	11.4	132	32	6.1	116	146	4	106
0	10	1	97	1	97	97	1	1	97	Other	190.8	185	M	89	65	15	4	55.75	1	0	1	0	0	0	0	0	0	1	43	136	37.06	28	95	7.28	117	45	23	3.8	2.4	65	16.1	7.2	117	35.7	7.2	99	132	5.6	168
1	9	0	672	0	75.7922	151.709	0	1	1982.29	White	77.88	168	M	78	56	13	8	27.59	0	0	1	0	1	0	0	1	0	0	43	95	37.7	33	96	7.27	105	47	18	4.8	4	26	25.8	9.2	97	38.2	8.3	105	135	4.9	201
1	17	0	672	0	58.4764	211.383	0	0	2160	Other	91.45		M	43	41	5	8		1	0	0	1	1	0	1	0	0	0	62	97	36.83	31	79	7.2	168	88	29	0.7	2.5	54	5.1	9.9	267		8.1	102	144	4.8	169
1	4	0	672	0	42.5992	227.652	0	0	2160	White	65.5		M	56	57	3	9		0	0	0	1	1	0	0	1	0	0	48	88	36.78	25	93				22	2	2.7	47	17	11.5	185	29.2	7	102	138	5.8	153
1	21	0	672	0	26.2528	211.207	0	0	2160	Black	77.1		F	55	45	4	10		0	0	0	1	1	1	0	1	0	0	50	68	37.06	34	93	7.34			23	3.8	1.7	89	9.1	7	145	54.1	8.8	106	144	4.6	325
1	18	0	672	0	51.7675	165.737	0	1	1445.4	White	53.05	157	F	49	60	7	8	21.52	1	0	1	0	0	0	0	0	0	0	49	127	37.39	42	86	7.24	84	41	16	5.5	1.2	18	19.1	4.9	121	36.9	7.5	110	141	5.2	209
1	18	0	672	0	336.958	1604.87	0	0	2160	Other	94.37	157	F	65	48	13	7	38.29	0	1	1	0	0	0	0	0	0	0	47	88	37.61	32	94	7.42	46	34	20		4.8	12	9.6	7.2	121	49.2	8.8	106	140	3.9	139
1	9	0	672	0	517.145	582.267	0	0	2160	Other	81.96	185	M	14	31	4	5	23.95	1	0	1	0	1	0	0	1	1	0	70	74	37.5	24	97	7.4	138	37	22		0.8	21	10.2	13.6	278	57	8.5	108	142	4.5	131
1	17	0	672	0	76.4383	332.896	0	0	2160	Other	86.32		M	31	20	2	2		0	0	0	1	0	0	0	1	0	0	57	75	38.33	28	92				23		1.1	18	9.2	12.2	167	28.8	8.1	106	141	4.3	142
0	9	0	672	0	26.4881	99.5033	0	0	2160	White	62.9		M	39	24	2	4		0	0	0	0	0	0	1	0	0	0	50	129	37.33	26	92	7.34	353	47	22	1.6	0.8	13	11.9	7	133	40.7	7.2	104	135	4.1	256
0	14	0	672	0	120.155	333.662	0	0	2160	White	79.33		M	42	36	3	5		0	0	0	1	1	0	0	1	0	0	54	81	36.56	21	91				29		1.2	32	5.7	13.3	102	49.8	8.1	101	134	5.5	112
0	5	0	672	0	33.1997	152.661	0	0	2160	Black	99.9		F	25	26	2	6		0	0	0	0	1	1	0	0	0	0	46	109	37.33	27	92	7.28			24	2.8	1.1	14	12.7	8	180	72.5	7.9	107	138	4.7	128
0	23	0	672	0	72.24	137.78	0	0	2160	Other	76.25		F	34	27	2	1		1	0	0	0	0	0	0	0	0	0	62	95	37.8	30	91	7.08	33	88	19	2.5	0.6	9	11.5	10.7	112	35.3	7.1	108	141	4.5	82
0	18	0	672	0	73.1486	119.901	0	0	2160	White	83.75	165	M	43	35	5	10	30.76	0	0	0	1	1	1	0	1	0	0	61	107	36.83	23	93	7.42	31	49	27	1.3	1.6	41	7.4	7.7	85	150	8.6	99	138	3.9	380
1	16	1	139.869	1	139.869	139.869	1	1	139.869	White	58.9		F	99	74	16	10		0	0	1	1	1	1	1	0	0	1	43	97	36.89	24	95	7.14	47	36	14	1.4	4.3	108	18	6.5	98	61.2	5.6	118	145	4	100
1	10	0	672	0	33.4972	79.7947	0	0	2160	Asian	61.93		F	18	17	4	0		1	0	1	0	0	0	0	0	0	0	62	89	37.61	26	99	7.34	362	36	20	1.7	0.4	10	14.6	7.3	70	31.8	7	113	136	3.8	155
1	10	0	672	0	145.336	272.692	0	0	2160	White	75		F	34	32	3	4		0	0	0	1	1	0	1	0	0	0	66	113	37.11	26	81	7.38	64	85	38	1.4	0.6	17	13.5	11.8	262		9.4	92	141	4.5	130
1	12	0	672	0	74.2592	190.967	0	0	2160	Other	67.09		M	35	26	3	1		1	0	1	0	0	0	0	0	0	0	3	102	39.06	25	94	7.31	92	41	21		0.8	9	12.6	13.4	152	27.8	6.8	107	136	4.2	110
1	3	0	672	0	327.383	520.15	0	0	2160	Other	89.83	157	F	35	26	8	6	36.44	1	0	1	1	1	0	1	1	0	1	60	108		26	97	7.19	44	66	21	1.9	0.6	19	15.6	11.2	185	49.8	7	107	142	4.4	189
1	8	1	279.258	0	251.741	251.741	0	1	279.258	White	84.88		M	39	44	6	14		0	0	0	0	1	0	1	1	0	0	62	98	37.17	32	91	7.22	43		20		2.2	53	9.2	8.3	202	100.2	8.4	101	136	4.9	154
1	23	0	672	0	37.2575	65.3833	0	0	2160	White	71.73		M	25	37	5	8		0	0	1	0	1	0	1	0	0	0	51	104	37.39	29	93	7.43			26	0.8	1.2	7	8.4	10.6	196	32	8.5	105	141	3.6	104
1	0	1	214.096	0	64.5247	214.096	1	1	214.096	Black	82.6		M	76	46	9	5		0	0	0	0	0	1	0	0	0	0	53	142	39.94	33	83	7.33	53	25	15	4.9	1.7	21	1.7	6.4	43	150	7.3	112	140	4.5	207
1	22	0	672	0	49.8731	209.117	0	0	2160	Other	71.73		F	48	30	5	3		1	0	0	0	0	0	0	0	0	0	71	126	37.56	30	92	7.26			16	1	0.6	10	11.7	11.9	279	28.9	6.7	109	141	4.4	136
1	20	0	672	0	87.9522	87.9522	0	0	2160	White	90.7		M	37	17	2	1		0	0	0	0	0	0	0	0	0	0	24	77	37.78	26	96				24		0.8	11	19.9	10.5	179	23.2	9.2	103	143	3.9	178
1	12	1	80.2664	0	54.1642	80.2664	1	1	80.2664	White	85.63	180	M	39	31	4	6	26.43	0	0	0	1	1	0	0	0	0	0	50	108	37.94	31	80				27		1.1	20	3.8	11.6	72	44.4	7.9	101	139	3.8	76
1	22	0	672	0	40.2292	113.712	0	0	2160	Other	92.09		M	48	31	8	5		1	0	1	0	1	1	0	0	0	0	59	108	36.5	20	99				23		1.8	36	10.6	7.9	48	33.2	6.9	108	139	5.4	219
1	14	1	413.654	1	413.654	413.654	1	1	413.654	White	67.5	157	F	21	45	4	5	27.38	1	0	1	0	1	0	0	0	1	0	50	86	36.89	18	92	7.34	329	35	18		1.1	16	20	10.4	198	23.1	7.6	111	142	4.1	162
1	19	1	244.928	0	258.928	258.928	0	1	244.928	Other	76.8	180	F	18	28	1	5	23.7	1	0	0	0	0	0	0	0	1	0	62	101	36.83	23	92	7.39	470	32	21		0.6	7	6.9	8.4	178	25.9	8.6	102	135	3.5	142
0	3	0	672	0	233.77	470.728	0	0	2160	White	82.8	163	F	79	52	11	4	31.16	1	0	1	0	1	0	0	0	0	1	58	111	37.72	31	91	7.4	79	40	23	4.2	4.7	81	45.1	9.6	156	110.7	6.3	101	142	4.1	90
1	18	1	106.78	1	106.78	106.78	1	1	106.78	Other	64.9	165	F	81	64	14	8	23.84	1	0	1	1	1	1	0	1	0	0	42	88	37	26	98	7.19	47	35	15	2.7	1.4	53	15.7	9.6	186	26.3	8.1	107	143	4.9	255
1	2	1	596.567	0	437.043	596.567	1	1	596.567	White	48.24	157	F	43	37	3	5	19.57	1	0	0	0	1	0	1	0	1	0	66	95	37.78	53	96	7.33	177	48	22	0.8	0.5	16	16.4	9.4	366	27.5	8.9	105	137	4.2	160
0	0	0	672	0	72.8917	134.983	0	0	2160	White	110	147	F	45	38	8	3	50.9	1	0	1	0	1	1	0	0	0	1	57	124	38	33	95	7.38	46	41	23	1.6	0.8	16	17.3	10.1	229	27.4	7.5	99	135	2.7	149
1	16	0	672	0	27.5919	214.633	0	1	799.183	Asian	42.35	150	F	51	54	6	8	18.82	0	0	0	0	1	1	0	0	0	0	60	88	37.06	15	95	7.37			17	1.3	0.7	31	17.5	13.1	138	28.2	7.5	107	135	5.2	296
1	21	0	672	0	40.9525	40.9525	0	0	2160	White	117		M	39	28	4	4		0	0	0	0	1	0	0	0	1	0	51	97	37.28	23	93				22		1.7	23	17.8	10.8	107	27.5	8.4	106	140	4.5	75
1	22	0	672	0	94.8122	137.561	0	0	2160	White	59.94	160	F	26	44	3	4	23.41	1	0	1	0	0	0	0	0	0	0	51	87		18	96	7.34	124	43	21	3	0.6	9	13.4	6.7	173	32.2	8.5	112	140	6	181
0	13	0	672	0	36.5753	144.85	0	0	2160	White	67.83		F	56	31	9	4		0	0	0	0	1	0	0	0	0	0	59	95	37.22	22	93				22		0.4	13	4.8	10.8	17	55	9	100	131	4.7	211
0	17	0	672	0	332.431	332.431	0	0	2160	Other	94.18	165	M	53	33	1	4	34.59	1	0	1	1	0	1	1	0	0	0	60	112	37.44	39	10	7.18	108	94	25	3.2	0.9	21	11.7	12.9	152	27.4	8.9	104	140	5.3	252
1	23	1	85.6667	0	50.0292	85.6667	1	1	85.6667	White	83.1		F	28	42	7	6		1	0	1	1	0	0	0	1	0	1	54	100	37	26	94	7.42	74	32	22	2.2	0.7	14	16.5	12.9	308	36.6	8	111	144	4.1	197
1	22	0	672	0	809.682	809.682	0	1	1561.1	White	88.78	168	M	71	51	8	7	31.46	1	0	0	1	1	1	0	0	0	0	56	95	37.67	31	87	7.1	79	59	20	8.7	1.6	61	10.3	12.8	108	44.5	8.4	106	141	4.9	260
1	0	0	672	0	46.1492	129.433	0	0	2160	White	89.13	188	M	24	6	2	3	25.22	0	0	0	0	0	0	0	0	0	0	73	112	38.56	20	88				26		0.8	12	7.7	12	106	38.5	6.6	101	136	3.9	180
1	11	0	672	0	199.275	1385.63	1	1	1385.63	White	118.88	170	M	73	52	12	7	41.13	0	0	0	0	0	1	0	0	0	1	58	72	36.78	30	85				19		3.4	39	9.5	7.5	17	70	9.3	97	133	5.1	144
1	13	0	672	0	127.567	606.733	0	0	2160	Other	157	168	M	49	48	10	8	55.63	1	0	1	1	1	1	0	0	0	0	71	112	37	36	97	7.24	79	62	24	1.6	2.1	29	12.5	11.7	145	25.1	8.9	107	145	5.5	192
1	4	0	672	0	177.596	223.267	0	0	2160	White	70.1		M	47	39	3	7		0	0	0	0	1	0	0	1	1	0	50	65	36.72	21	94				20		1.3	40	6.8	9.3	170	24.3	9.1	107	139	4	115
0	17	0	672	0	43.9033	288.641	0	0	2160	White	154.84	185	M	54	26	3	3	45.24	0	0	0	1	0	1	0	1	0	0	53	73	35.89	23	88				35		1.9	29	7.3	12.9	180		10.9	88	133	3.9	367
1	11	0	672	0	50.5664	152.794	0	0	2160	White	85.43	165	M	45	50	8	3	31.38	1	0	1	1	0	0	0	1	0	0	48	88	39.1	26	93	7.28	90	49	23	2.7	1.1	15	17	7.9	131	73.5		113	141	6.1	172
1	3	0	672	0	65.0567	133.011	0	0	2160	White	101	170	M	34	40	5	5	34.95	1	0	1	1	1	0	0	0	0	1	63	100	39.44	33	92	7.34	122	25	16	2	0.9	18	27.2	12.6	182	36.4	7.2	110	140	4	144
0	23	0	672	0	591.613	591.613	0	0	2160	White	146.35	183	M	82	83	11	2	43.7	1	0	1	0	1	0	0	1	0	1	37	126	39.33	33	93	7.2	98	46	11	5.2	2.4	32	22	14.2	228	52.2	4.8	118	141	5.3	199
1	21	0	672	0	90.7136	138.754	0	0	2160	White	124	168	M	66	65	15	8	43.93	1	0	1	1	0	0	1	1	0	1	60	97	38.44	28	93	7.22	51	40	17	3.2	1.3	29	35	9	101	39.2	7.2	109	139	5	172
0	15	1	368.676	0	97.7458	168.926	0	1	368.676	White	88.85	180	M	36	38	2	9	27.42	1	0	0	1	1	1	0	0	0	0	77	87	36.72	31	92	7.45	128	37	24	1.6	1.6	38	10.2	9.5	103	140.2	9	91	133	4.8	181
1	5	0	672	0	116.135	323.133	0	0	2160	Black	74.88		F	63	44	8	9		1	0	1	0	1	1	0	0	0	1	52	115	37.33	19	94	7.34	99	39	19	5.3	0.9	25	7.4	10.5	119	37.4	7	111	138	4.4	251
1	14	0	672	0	52.2147	577.65	0	0	2160	White	70.69		F	51	42	3	6		0	0	1	1	1	0	0	0	0	0	39	101	37.11	30	93	7.42			24	1	1	24	20.5	11.4	206		9	98	138	3.9	154
1	2	1	295.685	1	295.685	295.685	1	1	295.685	White	88.17	175	M	73	61	12	6	28.79	1	1	1	1	1	0	0	1	0	1	57	95	37.72	31	89	7.21	53	57	20	2.7	6.1	67	32.6	12.8	150	79.3	7.1	95	137	6	252
1	5	0	672	0	108.04	155.322	0	0	2160	White	80.01	175	M	52	17	4	1	26.13	0	0	0	0	0	0	0	0	0	0	72	149	37.22	28	94				18		0.5	4	12.4	9.3	79	42	6.8	100	135	3.7	91
0	16	0	672	0	31.0747	313.3	0	0	2160	White	70.17		M	50	37	6	8		0	0	0	1	1	0	1	0	0	0	45	90	36.94	26	90	7.39	69	44	21		2.7	42	10.5	10.2	113	47.5	7	105	137	4.6	228
0	16	0	672	0	41.375	168.554	0	0	2160	White	87.46		M	25	15	4	7		0	0	0	1	1	1	0	1	0	0	67	70	36.94	21	90	7.43	108	42	29	0.9	1.3	27	10.7	11.3	238	59.8	8.6	104	142	4.2	133
0	9	0	672	0	25.7211	102.062	0	0	2160	White	93.04	183	M	38	25	3	6	27.78	0	0	1	0	1	1	0	1	0	0	52	90	37.8	28	92	7.31	104	44	20	3.3	1.1	23	10.9	8	158	37.8	8.2	109	138	6.1	219
0	16	0	672	0	74.8	74.8	0	0	2160	Asian	90.67		F	78	46	11	5		1	0	1	1	1	1	0	1	0	0	6	69	37.2	19	94	7.42	79	54	34		1.6	64	7.2	9.4	181		9.2	100	144	4	273
1	15	1	416.105	0	26.0214	121.772	0	1	416.105	White	68.5		M	67	44	4	5		0	0	0	0	0	0	0	0	0	0	53	112	37.44	25	92				29		1	38	18.4	9.6	202	26.6	7.8	112	149	5.7	197
1	8	0	672	0	80.5464	197.864	0	0	2160	White	77.5	178	M	24	31	4	8	24.46	0	0	1	1	1	0	1	1	0	0	47	62	36.67	27	93	7.42	112	41	22	1.2	1.1	15	13.7	8.5	266	99.2	7.6	110	141	4.3	134
1	19	0	672	0	408.624	547.999	0	0	2160	Other	71.8		M	73	38	6	8		0	0	0	1	0	0	0	0	0	0	57	107	37	24	90	7.47			24		1.2	72	7.3	10	195	34.5	9.1	86	124	4.3	117
1	10	0	672	0	220.391	436.092	0	0	2160	White	65.5	155	F	69	64	10	7	27.26	1	0	1	1	1	0	0	1	0	0	48	102		27	93	7.28	95	47	21	4.8	0.8	34	25.1	7.2	148	87.4		112	142	5.5	208
1	3	0	672	0	86.3706	157.05	0	0	2160	Other	90.71		M	37	33	4	7		0	0	0	0	1	0	1	0	0	0	69	97	37	23	93				28		2.1	46	11.1	11.9	112	28.9	8.6	99	138	4.5	124
1	12	0	672	0	198.287	363.336	0	0	2160	White	63.3	147	F	39	43	3	9	29.29	1	0	1	0	1	1	0	1	0	0	45	100	36.61	27	95	7.35	74	35	21	1.8	1.2	31	15.8	9.3	215	35		108	141	4.9	250
1	20	1	532	0	334.602	429.25	0	1	532	White	58.53	152	F	84	56	13	8	25.33	0	0	1	0	0	0	0	0	0	1	56	105	36.83	21	94	7.29			12	3.1	3.1	48	10.2	7	78	118.5	8.5	102	139	5.1	113
0	15	0	672	0	116.531	165.819	0	0	2160	Black	52.64	174	M	46	48	7	5	17.39	1	0	1	0	0	0	0	0	0	0	60	151	38.61	31	99	7.45	173	34	21	3.2	1	20	14.3	9.2	297	28.2	8	102	137	5.2	173
1	10	0	672	0	35.2314	100.355	0	0	2160	White	78.35	178	M	20	12	3	0	24.73	0	0	1	0	1	0	0	0	0	0	59	103	36.72	27	92	7.3	112	46	24	2.1	0.7	12	17.5	10.4	158	32		107	137	5.3	171
0	14	0	672	0	28.5181	192.272	0	0	2160	White	48.83		M	56	37	5	0		1	0	0	0	0	0	0	0	0	0	44	148	39.56	28	97	7.36	181	35	15		1	36	5.3	8.8	64	34.4	6	119	144	4	117
1	20	0	672	0	44.0958	96.0006	0	0	2160	White	57.6		F	45	27	5	2		0	0	1	0	0	0	0	1	0	1	58	95	37.22	19	94	7.2	98	55	21	1.9	0.9	17	17.5	9.9	167	36.4	7.3	105	136	4.4	138
0	20	0	672	0	114.802	232.433	0	0	2160	White	76.8	178	M	56	27	4	0	24.24	1	0	0	0	0	0	0	0	0	0	39	130	39.17	34	93	7.27	118	52	21	1.2	0.9	15	14	9.9	194	36.5	6.6	112	140	4.4	114
0	11	0	672	0	272.301	821.486	0	1	1068.49	White	40.8	147	F	85	70	11	9	18.88	1	0	0	1	0	1	1	1	0	0	50	133	38.11	28	93	7.31	69	43	21	1.1	0.8	27	20.6	6.9	329	58.2	7.8	118	147	4.2	221
1	11	0	672	0	466.57	651.898	0	0	2160	Other	58.63	168	M	32	13	3	2	20.77	0	0	0	0	1	0	0	0	0	0	61	115	38	47	87	7.39	77	41	21		1.1	19	9.5	9.8	239		8.2	98	134	4.8	184
1	15	1	312.034	1	312.034	312.034	1	1	312.034	White	135.41	178	M	42	55	11	7	42.74	1	1	1	1	1	1	0	0	0	1	62	78		27	85	7.25	63	48	17	3.3	4.1	81	22.4	10.8	159	35.1	8.3	100	136	6.9	270
1	21	0	672	0	258.945	329.821	0	0	2160	White	50.35	155	F	27	36	1	9	20.96	0	0	0	0	0	0	0	0	0	0	66	129	37.89	32	89	7.48	56	36	25	1	0.6	11	16.3	10.1	276	39.3	7.7	103	141	4.6	172
0	3	0	672	0	30.8383	59.0725	0	0	2160	Black	147		F	48	43	6	6		1	0	0	1	1	1	1	0	0	0	38	67	36.67	21	88	7.32	69	73	36	0.9	1.3	29	5.6	11.8	186	34.4	8.8	96	139	4.9	204
1	19	0	672	0	173.801	547.816	0	0	2160	White	116.1	183	M	28	47	6	4	34.67	1	0	0	0	1	0	0	0	0	0	57	94	38.06	28	83	7.43	66	39	22		1.1	9	1.8	8	72	29.2	6.7	101	131	3.7	140
1	11	0	672	0	55.5803	125.396	0	0	2160	White	94.88	170	M	41	39	6	3	32.83	1	0	1	0	1	0	0	1	0	0	59	109	37.7	26	97	7.3	81	40	17	4.7	1.1	24	27.4	7.6	94	25.7	8.4	112	140	5.1	217
1	0	1	383.933	0	230.411	279.183	0	1	383.933	White	72.33		F	51	47	9	14		0	0	0	1	1	0	0	0	1	0	61	96	36.94	25	81	7.39	67	54	31		1.1	22	7.7	11.2	172	30.6		101	141	4.3	112
1	3	0	672	0	233.799	296.283	0	0	2160	Other	176.31	188	M	38	27	8	3	49.88	1	0	0	0	1	0	0	0	1	0	19	106	37.5	27	94	7.43	87	44	26	1.3	0.8	10	7.1	12.9	77	36.3	8.6	105	140	3.6	152
1	16	0	672	0	41.7103	115.078	0	0	2160	Other	70.43		M	35	32	2	3		0	0	0	0	1	0	0	1	0	0	59	64	36.78	23	94				26		1.2	34	28.3	12.2	370	79.9	8.2	107	143	4.3	170
0	19	0	672	0	25.1031	92.2583	0	0	2160	Asian	72.5		M	35	20	4	0		0	0	0	0	0	0	0	0	0	0	70	109	37	21	99				24		0.8	15	10.9	9.2	467	27.2	8.6	105	137	4.3	142
1	20	0	672	0	309.511	502.883	0	0	2160	Other	52.45	163	F	61	24	1	1	19.74	1	0	0	0	1	0	0	0	0	0	68	135	37.28	24	100	7.24	170	49	19	3.8	0.6	12	29.7	7.7	155	31.6	6	122	144	5.5	199
1	1	0	672	0	38.8981	84.4567	0	0	2160	White	103.4		M	16	13	2	1		0	0	0	0	1	0	0	0	0	0	73	99	37.33	21	89				27		1.2	12	10	13.6	196	28.3	8.5	107	143	3.8	127
1	23	1	61.5589	1	61.5589	61.5589	1	1	61.5589	Other	46.94		F	23	24	1	5		1	0	0	0	0	0	1	0	0	0	62	112	37.17	31	95	7.43	137	52	31	1.6	0.7	19	11.7	10.3	230	23.6	8.8	97	139	3.7	117
0	21	0	672	0	67.8297	1195.68	0	0	2160	White	80.92		M	82	48	12	4		0	0	0	0	0	1	0	0	0	1	68	165	37.56	31	92				15	3.8	1.5	54	6.6	11.4	15	49.8	6.2	106	139	3.8	247
1	9	0	672	0	53.7167	247.733	0	0	2160	White	113.88		F	70	39	6	5		0	0	1	1	1	0	0	1	0	0	56	123	37	51	86	7.35			18	3.9	2.5	43	13.1	13.8	191	27.7	7.6	105	139	5.1	178
1	9	1	44.3072	1	44.3072	44.3072	1	1	44.3072	Other	105.16	178	M	75	46	9	6	33.19	0	1	1	0	1	1	0	1	0	0	51	95	37.6	32	97	7.33	157	48	21	2.6	5.8	39	32.5	7.8	241	59.7		109	137	7.2	218
1	11	0	672	0	103.83	437.643	0	0	2160	White	178.64	168	M	20	24	2	5	63.29	1	0	0	0	0	1	0	0	0	0	69	93	37	30	95	7.35	91	47	23	2.7	1	18	13.2	11.8	205	24.4	8.5	104	136	5.7	342
1	23	0	672	0	70.0153	351.649	0	0	2160	Other	74.2		M	39	36	6	8		0	0	0	0	0	0	0	0	1	0	58	119	38.06	26	99	7.44	235	35	25	2.6	0.8	14	8.4	11.1	139	28.3	7.7	107	139	4.2	149
1	22	0	672	0	73.0494	256.638	0	0	2160	White	90.9	180	M	43	40	7	7	28.06	1	0	0	0	0	1	0	0	0	0	70	99		26	98	7.15	108	53	16	7.1	1.1	33	17.8	8.1	73	45.9	8.4	108	143	5.7	391
1	1	0	672	0	281.616	421.279	0	0	2160	White	69.4	157	F	68	51	11	8	28.16	1	0	1	0	1	0	0	1	0	0	65	168	37.8	26	89	7.04	38	43	16	9.1	1.2	18	15.4	7.4	93	150	7.5	114	144	4.5	233
0	20	0	672	0	112.627	212.183	0	0	2160	Other	93.71		F	48	33	2	4		1	0	0	0	1	0	0	1	0	0	52	106	37.22	48	95				25	1.7	0.7	44					7.3	112	144	5.3	166
1	0	0	672	0	92.4581	305.917	0	0	2160	White	51.57	157	F	63	45	8	5	20.92	1	0	1	0	1	0	1	0	0	1	51	111	38	24	95	7.35			16	2.1	2.7	61	45.1	9.5	102	24.1	6.5	102	136	4.8	79
1	18	0	672	0	67.9861	113.799	0	0	2160	White	75.7		M	41	46	4	7		0	0	0	0	1	0	0	1	0	0	68	104	38.33	21	92				16		2.3	40	17.6	14.3	194		9.3	103	136	4.4	98
0	9	0	672	0	31.1194	127.267	0	0	2160	White	111.35	180	M	32	28	6	3	34.37	1	0	1	0	0	0	0	0	0	0	55	88		27	88	7.32	85	44	21	2.2	0.8	13	15.9	11.3	94	28.5	7.8	112	141	5.3	188
1	10	0	672	0	27.5075	102.251	0	0	2160	White	97.3	160	F	16	13	5	2	38.01	1	0	1	0	1	0	0	0	0	0	68	109	38	25	92	7.22	84	61	21	2.2	0.7	7	17.5	7.7	242	32.6	7.8	110	135	4.8	179
0	3	0	672	0	66.9558	204.183	0	0	2160	White	78.8		M	32	35	2	4		1	0	1	0	1	0	0	0	0	0	50	95	37.67	23	97	7.49	195	36	24	1.6	1.2	22	10.3	12.3	242	29.3	8.2	102	139	3.3	173
0	22	0	672	0	40.5881	114.3	0	0	2160	Black	86.4		M	30	28	4	6		0	0	0	1	1	0	1	0	0	0	56	93	36.78	27	95	7.33			27	5.2	1.2	18	9.3	10.5	197	35.1	9.4	97	136	4	232
1	9	0	672	0	31.7453	76.4858	0	0	2160	White	151.1	183	M	22	33	5	4	45.12	1	0	1	0	0	1	0	0	0	0	62	101	37.4	22	95	7.33	104	58	29	2	1	15	12.9	10.4	126	24.2		105	139	4.1	214
0	11	0	672	0	125.007	198.187	0	0	2160	Asian	63.53		F	31	38	6	7		1	0	0	0	0	0	0	0	0	0	64	94	37.22	40	92	7.39	77	41	24	1.3	0.6	21	14.3	10.5	308		8.7	109	142	3.9	89
1	4	0	672	0	39.5919	132.667	0	0	2160	White	59.34		F	66	26	4	1		0	0	0	0	0	0	0	0	0	0	53	140	39.72	44	90				15	0.9	0.4	3	2.9	11.4	127	34.3	6.7	111	137	3.9	110
1	5	1	282.941	0	111.083	181.691	0	1	282.941	White	57.92		F	42	42	5	6		0	0	0	0	0	0	0	1	0	0	46	116	36.83	29	94				20	2.2	0.9	19	14.9	9.4	258	147.6	8.4	108	139	4.6	136
1	21	1	109.8	1	109.8	109.8	1	1	109.8	Other	56.04		F	64	54	3	5		0	0	0	0	1	1	0	0	0	0	58	95	36.5	22	94				19	1.3	1.8	36	17.3	7.7	343	25.8	8	110	139	5.1	236
1	18	0	672	0	44.4022	120.433	0	0	2160	Asian	54.77	150	F	40	31	3	3	24.34	0	0	0	0	1	1	0	0	0	0	46	94	37.06	23	95	7.33			21	1.5	2.7	45	12.1	7	187		7.3	109	141	3.7	161
0	21	0	672	0	405.153	519.717	0	0	2160	White	80.07	178	M	30	26	2	1	25.27	1	0	0	0	0	0	0	0	1	0	28	128	37.44	26	92	7.36	128	39	17		0.9	12	13.5	13.9	179	60.6	8	101	135	4	143
0	11	0	672	0	37.7319	218.733	0	0	2160	White	87.14		M	83	50	9	5		0	0	0	1	0	1	0	0	0	0	27	115	37.56	23	81	7.45	63	55	38		0.6	20	11.8	13.7	256		9.4	99	145	3.6	161
1	11	0	672	0	107.342	291.348	0	0	2160	Other	86.17	178	M	75	54	12	9	27.2	1	0	0	0	0	1	1	0	0	0	63	74	37.22	24	95	7.49	171	42	30		0.7	21	12.5	15.5	49	59.8	6.8	113	147	3.8	473
1	15	1	224.873	0	149.296	216.373	0	1	224.873	White	74.83	157	F	61	38	3	4	30.36	0	0	0	1	1	0	0	1	0	0	47	97	36.89	38	93	7.38	100	34	22	5.6	1.6	50	21.3	7.2	355	34.3	7.7	86	130	4.6	168
1	4	0	672	0	175.05	175.05	0	0	2160	White	67.26		F	29	17	3	2		0	0	0	0	1	0	0	0	1	0	59	86	37.28	21	94				22		0.5	8	11.6	7.5	148	29.9	8.2	110	144	4	124
1	3	0	672	0	87.5364	178.917	0	0	2160	White	50.76		F	51	39	4	7		0	0	1	1	1	1	0	1	0	1	49	137	37.17	44	90	7.33	49		17		1.3	22	36.2	10.2	170	73.3	7.2	113	142	3.7	156
0	8	0	672	0	54.0406	129.796	0	0	2160	Other	77.68	155	F	26	39	6	6	32.33	1	0	1	1	0	1	0	1	0	0	61	91		38	97	7.34	139	41	20	3.5	0.8	20	17.4	6.6	70	27	8	106	137	5.7	212
1	7	0	672	0	394.196	511.917	0	0	2160	White	70.98	173	M	42	29	4	4	23.72	0	0	0	0	0	0	0	0	0	0	77	135	37.78	30	91				22		0.7	18	5.3	8.3	86	22.6	8.5	103	137	3.5	265
1	19	1	118.352	1	118.352	118.352	1	1	118.352	Other	85.72	163	F	87	51	16	7	32.26	1	0	1	0	1	0	0	1	0	1	50	105	36.56	28	91	7.19	77	78	26	3.5	2.5	37	17	8.8	75	56.7	8.3	99	132	4.5	122
1	11	0	672	0	31.6292	150.712	0	0	2160	White	69.12	165	F	26	35	2	4	25.39	1	0	1	0	1	0	0	0	0	0	52	98	36.28	26	96	7.35	137	43	21	2.5	0.6	19	10.7	6.9	115	37.5		115	141	4.8	189
1	22	0	672	0	138.417	138.417	0	0	2160	Other	53.2		F	31	26	3	4		1	0	0	1	0	1	1	0	0	0	53	96	37.11	40	91	7.26	82	61	22	1.1	0.5	8	5.6	11.1	257		8.2	110	142	4.5	120
1	23	0	672	0	46.0161	208.018	0	0	2160	White	70.11		M	35	17	4	2		0	0	0	0	1	0	0	0	0	0	82	89	37.94	28	96				27		8.5	49	11	9	186		7.5	94	136	5.2	153
1	23	0	672	0	91.3611	138.373	0	0	2160	Asian	69.09	157	F	53	70	13	4	28.03	1	0	1	1	1	0	0	1	0	0	56	102	37	25	90	7.34	83	48	19	2.4	1.8	40	20.1	12.3	153	31.6	9.3	106	139	5.1	408
0	10	1	613.224	0	74.4067	171.524	0	1	613.224	White	35.14		F	51	45	5	6		0	0	0	0	1	0	0	0	0	0	63	110	36.78	26	90				20		1.1	23	15.4	12.7	293		9.5	103	138	3.9	181
0	6	0	672	0	56.0378	395.833	0	0	2160	White	70.6		M	39	36	3	7		0	0	0	0	1	0	0	0	1	0	71	117	39.61	26	81				23		1.3	27	17.1	13.5	200	49.9	8.6	107	142	3.7	137
1	17	0	672	0	107.24	194.098	0	0	2160	White	113.2		F	26	30	3	5		0	0	0	1	1	0	1	0	0	0	61	107	38.17		90	7.39			22		1.1	25	10.4	8	300	31.5	8.3	103	140	4.1	102
0	22	1	66.5633	1	66.5633	66.5633	1	1	66.5633	White	173.88	188	M	77	40	8	3	49.2	1	0	0	1	1	0	0	0	1	1	56	118	39.56	40	96	7.28	119	38	20	1.2	6	72	12.8		301	43	7.1	107	138	5.8	128
1	23	1	624.183	0	138.324	184.933	0	1	624.183	White	61.73	165	F	58	50	9	10	22.67	1	0	1	1	1	1	0	0	1	0	2	99	37.33	24	93	7.4	78	41	21	1.6	2.3	49	20.4	8.8	373	56.5	7.4	112	145	4.7	267
1	10	0	672	0	50.4333	149.426	0	0	2160	Black	82.01	157	F	34	39	2	4	33.27	1	0	1	0	1	0	0	1	0	0	39	89	36.94	31	98	7.28	163	42	20	4.3	1	13	12.3	7.5	125	32.9	8.5	114	144	5	163
1	17	0	672	0	47.7844	142.538	0	0	2160	White	71.92	160	F	48	36	6	4	28.09	0	0	1	0	1	0	0	0	0	1	53	137	38.67	29	96	7.3	128	30	14	0.8	1.3	23	10.7	9.4	207	33.8	6.9	112	139	3.4	124
1	6	0	672	0	30.7756	319.43	0	0	2160	White	114.2		M	51	51	4	5		0	1	0	0	1	0	0	0	0	0	90	85	37.56	19	95	7.24	37	28	12	1.1	11.4	87	20.1	6.9	187	28.7	7.1	110	143	6.7	89
1	10	0	672	0	28.9292	102.033	0	0	2160	Black	77.7		F	67	50	9	7		0	1	1	0	1	1	0	0	0	0	54	114	37.11	29	93				16		9.5	74	15.6	10.1	99		8.8	96	138	6.8	284
0	18	0	672	0	42.3297	547.517	0	0	2160	White	76.9		M	30	30	3	5		1	0	0	0	0	0	0	0	1	0	68	92	37.39	28	97				24		0.7	14	9.9	12.2	286	32.1	7.9	104	136	4.8	116
1	20	1	107.4	0	93.1842	107.4	1	1	107.4	White	96.52	183	M	28	38	4	6	28.82	1	0	0	0	1	1	0	0	1	0	66	112	38.2	24	93	7.31	70	42	16	3	1.1	17	15.5	13.8	199	99.6	7.2	105	139	4.1	264
0	0	0	672	0	93.1575	182.09	0	0	2160	White	78.98	157	F	79	65	10	9	32.04	1	0	1	1	1	1	0	1	0	1	44	97	37.2	28	99	7.15	47	20	12	6.5	3.8	52	13.4	8.3	163	49.1	7.2	103	133	5	456
1	19	0	672	0	187.863	428.095	0	0	2160	White	94.7	163	F	64	35	11	0	35.64	1	0	0	0	0	0	0	0	0	0	51	98	37.17	23	86	7.38	66	53	26	6.4	2.1	22	8	7.2	52	35.3	10.4	108	149	6.1	131
0	9	0	672	0	76.3739	124.458	0	0	2160	White	135.8	188	M	29	44	8	3	38.42	1	0	1	1	1	0	0	0	0	0	64	95	37.9	31	91	7.26	70	63	23	2	1.5	16	11.9	9.5	132	40		111	138	5.2	177
0	5	0	672	0	130.308	200.383	0	1	1866.47	White	59.92	152	M	69	43	9	3	25.93	1	0	1	0	0	0	0	0	0	1	56	136	36.44	38	100	7.32	43	50	21	1.8	1.5	27	12.1	9.1	301		6.9	111	141	4.1	96
0	5	0	672	0	56.5186	231.95	0	1	786.6	White	75.73		F	43	51	4	6		0	0	0	0	0	0	0	0	0	0	68	123	37.33	34	95	7.44			16	1.6	4.1	40	20.7	10.5	501	27.1	8.5	93	128	5	96
1	13	0	672	0	95.0464	219.301	0	0	2160	Other	85.88		M	25	24	6	4		1	0	1	0	1	0	0	1	1	0	68	77	37.78	22	95	7.26	84	46	22	1.4	0.8	19	13.8	13.7	222	56.7	7.3	105	138	4	238
1	2	0	672	0	130.126	157.76	0	0	2160	White	80.89		M	37	30	7	7		1	0	1	1	0	1	0	1	0	0	64	92	37.22	22	88	7.34	77	48	27	0.7	1.5	22	3.7	11.7	315	35.1	8.7	92	130	4.9	141
0	18	0	672	0	68.8061	431.55	0	0	2160	Other	109		F	90	65	12	2		1	1	1	0	1	0	0	0	0	0	52	147	37.5	31	94	7.18	28	27	12	1.4	8.1	138	14.2	6.5	154	21.2	10.4	106	139	5.4	156
1	3	0	672	0	186.102	398.45	0	0	2160	Other	105.16	173	F	50	53	8	4	35.14	1	0	0	0	1	1	0	0	1	0	60	112	38.33	32	93	7.36	69	42	18	2.1	0.9	29	14.2	10.5	161	26.3	8.7	108	145	3.9	185
0	5	0	672	0	132.645	323.009	0	0	2160	White	51.05	163	F	80	56	8	5	19.21	1	0	1	1	1	0	0	0	0	1	45	140	36.72	22	87	7.24	144	44	16	3.8	0.9	16	29.9	10.4	102	150	7.5	107	137	4.1	148
1	12	0	672	0	28.6222	169.657	0	0	2160	White	49.43	165	F	38	48	2	5	18.16	0	0	0	0	1	0	0	1	0	0	64	101	36.67	21	85	7.4	79	44	24	1	1	36	9.8	11.1	203	38.1	7.9	101	133	4.3	110
1	8	0	672	0	37.2128	79.5381	0	0	2160	White	80.61	163	M	39	38	7	12	30.34	1	0	1	1	1	1	0	1	0	0	64	79	36.56	27	91	7.23	144	45	22	5.2	2.1	39	7.7	10.7	94	150	7.8	105	135	5.1	211
1	22	0	672	0	111.981	905.67	0	0	2160	White	92.09	163	F	35	52	9	5	34.66	1	0	1	1	0	1	0	1	0	0	38	83	37.17	24	94	7.37	75	53	26	1.3	1.3	38	13.2	9.9	141	59.8	8.3	104	145	5.1	197
1	9	0	672	0	150.171	271.109	0	0	2160	White	87.91	178	M	57	37	7	7	27.75	0	0	1	0	1	0	1	1	0	0	47	103	36.5	32	89	7.06	69	52	19	3.2	1.7	21	13.2	7.5	83	35	7.9	117	134	5.2	138
0	21	0	672	0	45.4081	191.205	0	0	2160	Other	77.2		F	48	36	3	2		1	0	0	0	1	0	0	0	0	0	89	114	37.06	19	96	7.3	152	35	16		4.4	64	22.9	8.2	220	24.8	7.3	113	141	6.2	198
1	21	0	672	0	67.8664	256.862	0	0	2160	White	102	183	M	27	38	5	4	30.46	1	0	0	0	0	0	0	0	0	0	65	123	38.22	30	92	7.33	69	46	22	3.5	0.9	13	9	11.6	131	25.7	7.7	108	139	4.4	158
1	10	0	672	0	30.8406	100.208	0	0	2160	White	97.99	175	M	20	25	4	3	32	1	0	1	0	0	1	0	0	0	0	54	106	37.61	24	95	7.34	149	46	21		0.7	13	11	9.9	107	33.6		113	141	4.6	165
0	16	0	672	0	56.9747	167.435	0	0	2160	White	65.45		F	52	54	7	9		0	0	0	1	1	1	0	0	0	0	49	108	36.67	31	82	7.36	82	43	28	3	1.7	63	7.6	8.1	367	25.1	8.6	103	141	4.8	146
1	23	0	672	0	42.3369	402.617	0	0	2160	White	70.85		M	28	20	2	3		0	0	0	0	1	0	1	0	0	0	83	114	37.11	31	92				26		0.4	4	5	12.8	128		8.4	97	136	3.1	141
1	9	0	672	0	32.5383	124.204	0	0	2160	White	90.31	178	M	35	27	4	2	28.5	0	0	1	0	0	0	0	1	0	0	55	116	37.11	25	91	7.29	72	51	23	4.6	0.9	14	17.8	8.7	153	36.7		109	141	5.7	183
0	12	0	672	0	527.45	527.45	0	0	2160	Other	65.35		F	32	40	1	5		1	0	0	0	1	0	0	0	0	0	55	89	37.67	27	98	7.41	134	36	19	1.4	0.7	17	11.8	11.4	247	26.4	8.5	110	145	3.5	171
1	2	1	51.9333	0	42.9369	51.9333	1	1	51.9333	Other	62.6		F	98	55	15	7		1	0	1	0	0	1	0	0	0	1	34	118	36.94	38	95	7.09	27	24	12	6.4	1.8	45	49.1	8.7	74		7.6	119	151	4.3	800
1	1	0	672	0	93.1683	162.7	0	0	2160	White	83.2		M	65	51	5	9		0	0	0	1	1	1	0	1	0	0	49	111	36.78	28	90				19	1.3	7	95	15.4	8.1	206	57.5	8.2	99	137	4.9	198
0	16	1	631.074	0	100.814	192.408	0	1	631.074	Black	70.12	157	F	62	44	4	5	28.45	0	0	0	0	1	1	0	1	0	0	74	120	36.22	24	93				33	0.9	0.7	16	10.1	12.2	137	24.5	7.2	99	141	2.3	108
1	11	0	672	0	28.1372	169.815	0	0	2160	White	75.42	183	M	29	25	4	3	22.52	0	0	1	0	1	0	1	1	0	0	60	98	37.06	22	92	7.33	74	52	25	1.7	0.9	20	14.7	9.4	162	37.5	8	105	138	5.5	172
1	13	1	226.09	0	132.797	240.673	0	1	226.09	Black	85	168	F	57	50	7	5	30.12	0	0	0	0	0	0	0	0	0	0	77	79	37.67	26	96				22		1	22	8.6	12.5	142	27.7	9.4	104	143	4.5	105
1	16	0	672	0	244.179	667.767	0	0	2160	Other	46.8		M	22	29	3	4		1	0	0	0	1	0	0	0	1	0	68	116	37.89	28	97	7.39	131	35	21		0.9	22	16.8	14.3	160	29.8	8.6	110	141	4.1	126
1	13	0	672	0	26.4558	73.9833	0	0	2160	White	78		F	37	38	2	4		0	0	0	0	1	0	0	0	0	0	44	96	36.78	22	96				23		1	22	11.3	10.8	280	28.1	9	105	140	4.1	182
1	2	0	672	0	42.2761	82.1675	0	0	2160	White	96.8		M	21	28	3	3		0	0	0	0	1	0	0	0	0	0	62	77	37.39	31	88	7.42			23	2.2	1.1	14	8.6	13.7	134	30.7	7.6	101	136	3.9	117
1	21	0	672	1	1414.63	1414.63	1	1	1414.63	White	52.34	165	M	56	51	10	5	19.22	1	0	1	0	1	0	1	1	0	1	50	108	39.17	34	88	7.32	63	53	22	2.8	1.6	37	12.9	8.2	83	24.5	7.6	104	140	4.5	209
1	10	0	672	0	300.04	386.106	0	0	2160	Other	67.06		F	37	42	8	2		1	0	0	0	1	0	0	0	1	0	60	86	37.89	28	93	7.28	73	42	20		0.6	9	7	11.7	146	56.6	7.1	115	139	3.8	110
1	6	0	672	0	57.225	178.583	0	0	2160	Other	75.61		M	28	37	3	9		1	0	0	0	1	0	0	0	0	0	70	124	37.28	23	92	7.36	73	42	20	2.2	1.1	26				22.6	8.5	111	142	6.6	140
0	22	0	672	0	96.4958	352.983	0	0	2160	Black	41		F	65	44	4	7		1	0	0	0	1	0	0	1	0	0	38	120	37	38	93	7.39	63	39	16	3.7	0.7	11	13.5	10.1	495	36.8	5.3	117	139	5.5	800
1	20	0	672	0	192.042	235.705	0	0	2160	White	71.83	163	F	27	42	1	11	27.04	0	0	0	1	1	0	0	0	0	0	79	83	37	27	91				23		0.7	13	7.2	13.6	205	28.8	8.8	106	145	3.6	163
1	20	0	672	0	69.7581	426.685	0	0	2160	White	110		M	43	25	2	2		0	0	0	0	1	0	0	0	0	0	58	98	39	19	91				31		0.9	13	10.1	9.7	136	27.9	8.4	100	141	4.3	130
1	13	0	672	0	99.7947	879.217	1	1	879.217	White	74.2	163	F	46	43	6	4	27.93	0	0	0	0	0	0	0	1	1	0	48	105	36.94	30	92	7.44			22	1.6	0.4	16	6.9	8.6	24	37.4	6	112	141	5.3	123
1	12	0	672	0	53.1275	144.883	0	0	2160	White	82.17	163	F	18	24	1	5	30.93	0	0	0	0	0	0	0	1	1	0	56	100	37.72	23	94	7.24	301	61	23	0.7	0.7	12	5.6	7.2	232	50.6	8.3	108	140	6.9	173
0	20	0	672	0	67.3492	67.3492	0	0	2160	White	92.75		M	23	31	4	5		0	0	0	0	1	0	0	0	0	0	72	102	39.06	34	91	7.47	138	34	20	1.5	1.3	19	9.6	11.9	109	29.8	8.2	106	141	4.2	144
1	10	0	672	0	26.9881	173.791	0	0	2160	White	108.08	185	M	45	34	6	3	31.58	1	0	1	0	1	0	1	1	0	0	59	132	37.39	32	95	7.2	70	75	25	1.7	1.4	20	26.4	11.3	173	50.4	8.1	115	147	5.8	174
0	0	1	81.5167	1	81.5167	81.5167	1	1	81.5167	Black	77.35		F	62	59	11	9		1	0	1	1	1	1	0	0	0	0	44	113	39.22	27	69	7.15	57	89	27	0.8	1.6	42	6.7	11.6	277	149.4	9.2	101	139	5.8	183
1	0	1	503.95	0	47.5133	304.45	0	1	503.95	White	66.45		M	61	40	3	7		0	0	0	0	0	0	0	0	0	0	65	156	40.33	22	88	7.52			17	4	0.6	8	36.5	7	273	34.9	6.6	103	136	3.7	111
1	12	0	672	0	76.2519	122.021	0	0	2160	White	85	163	F	54	33	2	5	31.99	0	0	0	0	1	1	0	1	0	0	53	145	36.22	28	90				25		0.9	30	14.3	12.6	188	39.2	8.7	106	140	4.3	210
1	8	0	672	0	52.4408	148.818	0	0	2160	White	83.9		F	20	26	2	4		0	0	0	0	1	0	0	0	0	0	81	118	38.5	27	92	7.39	71	41	25		0.8	11	11.6	8.5	300	28.3	8.4	107	146	3.6	114
0	15	0	672	0	211.325	361.017	0	0	2160	White	83.22	175	M	55	40	6	2	27.17	1	0	1	0	0	0	0	0	0	0	57	105	38.06	29	95	7.27	113	47	20	4.3	1.4	15	11.5	6.6	68	44.1	6.2	117	142	4.6	206
1	6	1	232.248	1	232.248	232.248	1	1	232.248	White	108.93	170	F	29	36	4	6	37.69	1	0	0	0	1	1	0	0	1	0	65	91	37.72	21	95	7.39	89	46	26	2.3	1.1	29	19.1	11.9	343		8.7	105	139	4.1	293
1	13	0	672	0	218.34	311.354	0	0	2160	White	113.47	177	M	50	48	10	7	36.22	1	0	1	1	0	1	0	1	0	0	48	99	38.6	32	95	7.26	86	51	23	3.5	1.4	36	16.8	8.6	89	51.1		112	139	6.2	182
0	15	0	672	0	48.1817	119.916	0	0	2160	White	95.74	173	M	26	34	6	4	31.99	1	0	1	0	0	0	0	1	0	0	63	101	37.44	27	89	7.24	66	42	21	1.5	1.2	26	19.8	11.9	147	29.7	8.5	109	137	5	141
1	20	1	68.1333	1	68.1333	68.1333	1	1	68.1333	White	53.93	160	F	42	49	7	11	21.07	1	0	1	1	1	0	1	1	1	0	64	77	39	23	93	7.3	77	39	18	1.5	1.1	21	27.3	7.1	232	136.3	8	109	142	4.9	237
1	20	0	672	0	142.228	212.855	0	0	2160	White	74.9	175	M	76	52	7	7	24.46	0	0	1	1	0	0	1	1	0	0	47	148	36.83	32	92	7.37	71	50	29	0.8	0.7	38	15.5	10	319	28.6	8	101	139	4.6	131
0	11	1	219.004	0	39.7186	219.004	1	1	219.004	White	90.9		M	34	29	3	5		0	0	0	0	1	0	0	0	0	0	51	89	37.17	24	90	7.42			22	1.6	2.3	36	19.1	7.2	158	34.8	7.6	104	134	4.9	125
1	23	1	632.783	0	239.105	632.783	1	1	632.783	Other	72.92		M	17	28	4	6		1	0	0	0	1	0	0	0	1	0	60	80	38.94	24	97	7.43	148	37	22		1.4	20	15.1	14.3	143		8.8	107	141	4.4	132
0	18	0	672	0	97.0992	168.221	0	0	2160	Other	92.95		M	55	49	4	6		1	0	1	0	1	0	0	0	0	0	46	95	37.1	25	98	7.28	209	44	20	1.3	1.6	61	8.7	8.8	93	26.2	8.3	112	141	4.5	181
1	13	0	672	0	102.931	166.633	0	0	2160	White	100		M	51	36	10	4		0	0	1	1	0	0	0	1	0	0	58	76	36.67	29	89	7.33	36	50	24	1.2	1.8	52	24.9	11.1	81	39.5	9	106	139	4.9	120
1	6	0	672	0	83.4453	439.083	0	0	2160	Black	106.89		F	25	19	8	3		1	0	1	0	1	0	0	0	0	0	67	102	37.61	23	97	7.29	90	42	23	1.5	0.6	16	12.4	10.6	151	29.2	8.4	106	141	3.9	145
1	21	0	672	0	40.4394	164.893	0	0	2160	White	161.83		M	49	37	6	4		1	0	1	1	1	1	0	1	0	0	58	100	38.4	30	92	7.37	79	43	24	1	1.1	39	9.6	11.1	198	25.2	7.9	108	139	4.2	213
1	17	0	672	0	167.811	688.785	0	0	2160	White	53.44	168	F	37	37	2	6	18.93	1	0	1	0	1	1	0	0	0	0	62	94	37.1	17	97	7.27	80	38	19	4.2	0.9	13	16.8	11.5	192	39.1	7.3	115	137	4.5	232
1	2	0	672	0	153.261	617.274	0	0	2160	White	65.59	160	F	40	33	3	7	25.62	0	0	0	1	1	1	1	0	0	0	43	76	37.72	21	77	7.3	56	65	31		1.3	26	14.3	9.1	316	39.2	8	99	135	4.9	135
0	15	1	211.252	1	211.252	211.252	1	1	211.252	White	88.51	163	F	39	36	4	5	33.31	1	0	0	1	0	0	0	0	0	0	59	109	38.72	29	94	7.48	69	50	33	1.2	0.4	16	10.4	8.9	187	150	8.4	98	141	4.3	99
1	2	0	672	0	255.46	1209.85	0	0	2160	Other	85	180	M	19	30	5	2	26.23	1	0	0	0	1	0	0	0	0	0	66	107	38.22	21	92	7.17	44	41	13	7.4	1.7	14	15.1	8.5	137	25.1	7.5	109	147	4.3	153
1	11	0	672	0	25.7389	147.171	0	0	2160	White	121.87	178	M	24	28	3	5	38.46	1	0	1	0	1	1	0	1	0	0	74	99	36.28	39	95	7.33	90	54	24	2.2	1.1	23	11.5	8.6	106	31.2		111	139	4.9	163
0	22	1	419.65	1	419.65	419.65	1	1	419.65	White	119.47	178	M	121	80	16	5	37.71	1	0	1	0	0	0	0	0	0	1	45	136	37.28	31	94	7.33	65	25	17	8.3	3.8	95	30	7	10	30	8.5	97	133	5.4	232
1	15	0	672	0	196.116	478.504	0	0	2160	White	61	168	F	60	59	3	10	21.61	1	0	1	0	1	0	0	0	0	0	12	93	37.72	21	97	7.36	93	35	20	2.2	0.6	7	23.4	10.9	264	58.2	6.6	115	142	4.1	147
1	18	0	672	0	173.117	173.117	0	0	2160	White	56.27	165	M	36	40	2	5	20.67	0	0	0	0	0	0	0	0	1	0	56	79	37.11	23	95	7.38	254	44	23		0.7	12	8.9	12.7	227	26.6	8.8	105	140	4.5	175
1	20	0	672	0	120.232	210.7	0	0	2160	White	75.42	165	F	67	44	7	7	27.7	1	0	1	0	0	0	0	0	0	1	48	116	36.83	31	94	7.17	83	41	12	5.8	1.2	18	34	7.6	155	45.2	6.9	118	145	5	127
0	18	0	672	0	68.6517	68.6517	0	0	2160	White	69.22		M	31	26	5	8		0	0	1	1	1	0	0	1	1	0	70	105	37	35	92				24		1	21	16.5	13.4	344	143.2	8.7	103	139	4.1	154
1	13	0	672	0	51.1442	124.329	0	0	2160	White	54		F	29	13	2	1		0	0	0	0	0	0	0	0	0	0	62	112	36.72	22	92				21		0.8	10	12.6	12.9	248	30.7	8.9	104	135	5.3	132
0	22	1	43.5667	1	43.5667	43.5667	1	1	43.5667	White	119.47	155	F	81	57	16	7	49.73	1	0	1	0	1	0	0	0	0	1	55	141	37.06	30	88	7.21	46	34	11	6.4	2.9	76	17.9	6.7	49	67.2	7.4	104	135	4.3	124
1	23	1	336.067	0	90.4667	90.4667	0	1	336.067	Asian	69.3		M	97	47	13	4		0	0	1	0	0	0	0	0	0	1	55	92	36.61	23	95	7.21	91	33	11	5.3	2.7	58	36.8	10.1	64	65.9	6.9	109	138	4.3	110
1	15	0	672	0	28.0222	146.891	0	0	2160	Other	67.8	163	F	40	30	5	4	25.52	0	0	0	0	1	0	0	0	0	0	61	107	37.11	24	95				23		2.1	39	5.6	11.7	181	80	7.2	108	146	3.4	102
1	0	0	672	0	544.333	544.333	0	0	2160	Asian	76.23	173	M	51	45	7	8	25.47	1	0	1	1	1	1	1	0	0	0	53	92	38.89	30	79	7.2	43	57	22	1.4	1.4	28	12.9	13.2	165	35	8.3	107	138	4.3	95
1	17	1	143.183	1	143.183	143.183	1	1	143.183	Other	73.11		M	60	45	7	9		0	0	0	0	0	0	1	0	0	0	64	116	36.33	41	94	7.48	133	64	45	1.1	0.5	29	4.7	7.8	62	23.9	8.4	85	132	3.8	188
1	2	0	672	0	133.467	299.874	0	0	2160	Black	94.2		F	30	14	1	0		0	0	0	0	0	0	0	0	0	0	67	123	36.89	31	92				29		0.8	17	15	9.4	329	25.6	7.1	123	164	3.4	102
1	3	0	672	0	135.268	302.238	0	1	956.571	White	60.89		F	59	47	3	7		0	0	0	1	1	1	0	0	0	0	54	127	37.33	35	90				23		0.7	28	27	10.5	200	38.6	7.9	99	134	4.7	266
1	0	0	672	0	215.849	349.496	0	0	2160	White	76.11	150	F	50	41	11	8	33.83	1	0	1	0	0	1	0	0	0	0	67	100	37.17	19	95	7.41	46	53	29	5.6	1.4	39	6.8	7.9	86	47.5	9.1	97	141	3.5	348
1	23	0	672	0	62.3617	135.539	0	0	2160	Black	93.25		F	43	26	1	3		0	0	0	0	1	1	0	0	1	0	75	124	39.17	32	97	7.37	95	38	19	1.2	1	11	26.5	11.7	276	37.5	8.4	101	133	3.8	260
1	19	0	672	0	105.645	359.691	0	0	2160	White	76.2	165	M	62	55	7	10	27.99	1	0	0	1	1	1	0	0	0	0	69	150	37.28	37	90	7.33	256	40	21	1.9	1.3	29	11.6	10.8	279	23.3	7.9	106	143	4.2	211
1	23	0	672	0	329.672	353.1	0	0	2160	White	167.95	163	F	70	37	6	4	63.21	1	0	1	1	1	0	0	0	0	0	42	135	38.11	44	96	7.19	96	40	17	4.4	1	14	29.5	11.6	273	33.8	7.3	117	143	4	199
1	10	0	672	0	77.6483	147.665	0	0	2160	White	67.93	168	F	41	48	8	6	24.07	1	0	1	1	1	0	1	1	0	0	67	103	36.56	22	90	7.2	69	46	21	4.7	0.7	12	20.9	7.6	155	55.4	8.4	113	143	5	184
0	21	0	672	0	428.341	452.646	0	0	2160	White	62.8	178	M	36	25	1	3	19.82	1	0	0	0	0	0	0	0	1	0	57	99	37.83	36	100	7.38	39	40	22	2.4	0.8	14	21.9	12.5	222	21.8	8.9	109	149	4.7	132
0	11	0	672	0	121.483	172.19	0	0	2160	White	93.77	173	F	36	25	11	0	31.33	1	0	1	0	0	0	0	1	0	0	56	92		27	94	7.23	69	62	23	2.7	0.6	14	19.8	9.2	208	41.7	8.8	111	140	4.9	195
1	0	0	672	0	134.237	304.183	0	0	2160	White	109.85	175	M	64	59	8	10	35.87	1	0	0	1	1	0	0	0	1	0	51	107	37.78	26	99	7.3	198	46	22	0.7	1.6	33	6.4	7.4	68	32.6	6.9	110	142	4.2	171
1	10	0	672	0	31.4903	439.201	0	0	2160	Black	63.99	142	M	43	13	3	1	31.73	0	0	0	0	1	0	0	0	0	0	26	109	37.17	29	93				27		0.9	13	6.4	7.6	287	25	8.8	106	141	4	127
1	10	0	672	0	119.725	176.227	0	0	2160	White	87.41	188	M	53	44	8	10	24.73	1	0	1	1	1	1	0	1	0	0	41	122	37.5	26	90	7.31	53	47	21	2.3	2.3	31	8.2	9	112	150	8.4	111	142	4.6	166
1	18	1	332.399	1	332.399	332.399	1	1	332.399	Other	86.38	160	F	84	73	12	7	33.74	1	0	0	0	0	0	1	0	0	0	77	132	38.3	32	91	7.18	49	69	23	1.3	1.8	33	10.1	6.9	91	20.8	9.5	111	145	4.1	110
0	15	0	672	0	70.0133	143.839	0	0	2160	White	104.41		F	38	12	4	2		0	0	0	0	1	0	0	0	0	0	42	119	37.39	26	91	7.28	89	56	26	1	0.8	11	17.4	10.3	219		8	106	141	4.1	174
1	9	0	672	0	106.207	200.873	0	0	2160	White	94.1	165	M	75	63	8	8	34.56	1	0	1	0	1	0	1	1	1	0	38	101	37.3	46	92	7.18	72	50	21	7	3.1	42	16.2	7.4	126	35.7		114	139	6	190
1	20	1	27.8269	1	27.8269	27.8269	1	1	27.8269	Other	94.33	168	M	81	57	7	8	33.42	1	0	0	0	1	1	1	0	0	0	53	76	38.11	28	93	7.25	409	49	22	2.6	3.9	54	10.2	8.9	171	61.6	8.5	110	144	4.4	165
1	8	0	672	0	106.575	174.583	0	0	2160	White	77.61	173	M	46	39	3	6	25.93	0	0	0	0	1	0	1	0	0	1	58	110	38.44	36	89	7.4			23	9.1	0.8	17	5.6	10.9	147	45	7.6	110	141	4.1	100
0	12	0	672	0	48.925	125.722	0	0	2160	Asian	62.03	168	F	23	25	4	3	21.98	1	0	1	0	0	0	0	0	0	0	61	100	38.11	24	94	7.35	167	48	28	1.6	0.4	9	11.5	6.9	96	33.4		109	142	4.1	191
1	9	0	672	0	27.7575	129.139	0	0	2160	White	105	169	M	18	39	5	5	36.76	1	0	1	0	1	1	0	0	0	0	64	85	37	19	94	7.32	90	51	23	2.4	1.3	17	27.3	9.2	211	27.6		108	141	5.6	178
1	14	0	672	0	434.677	434.677	0	0	2160	White	84.29	178	M	49	32	8	4	26.6	1	0	1	1	0	0	0	1	0	0	59	116	38.44	18	92	7.31	95	48	21	1.2	1.3	21	17.3	12	249	31.2	7.3	107	138	5.1	202
1	1	1	63.6422	0	35.9008	63.6422	1	1	63.6422	White	85.07	167.64	F	79	62	9	8	30.27	0	0	0	0	0	0	0	0	0	1	54	113	37.17	31	66	7.43			23	3.1	0.8	13	9.1	8	72	61.9	7.3	101	136	3.6	97
1	7	1	57.3586	1	57.3586	57.3586	1	1	57.3586	Other	91.94	160	F	53	51	12	7	35.91	1	0	1	1	1	1	1	1	0	0	51	100		27	89	7.25	74	55	21	9	2.5	29	7.4	7.9	92	48.9	8.3	106	143	6.5	204
1	17	0	672	0	433.95	433.95	0	0	2160	Other	51.73		F	60	46	6	2		1	0	0	0	0	0	0	0	0	0	53	82	37.89	22	98	7.41	226	41	23		0.7	16	10.4	12.5	123	25.6	8.6	109	144	3.7	127
1	15	1	145.898	1	145.898	145.898	1	1	145.898	Black	109.57	160	F	81	60	12	4	42.8	1	1	1	0	0	0	0	0	0	1	47	119	36.33	30	67	7.28	84	26	15	3.2	4	167	24.8	8	104	32.1	8.3	120	145	5.3	159
1	10	0	672	0	54.5783	98.6861	0	0	2160	White	79.04	168	M	72	57	10	3	28	1	0	0	1	1	0	0	0	0	0	65	89	36.5	22	92	7.31	86	54	24		0.9	21	10.5	8.5	85	35.8		114	144	5	205
0	9	0	672	0	60.8219	174.098	0	0	2160	White	85.48	183	M	52	44	6	4	25.52	1	0	1	0	1	0	0	0	0	0	19	127	37.06	51	68	7.26	134	49	20	4.3	0.9	12	21.9	7.2	97	38	7.5	111	141	4.8	166
1	18	0	672	0	381.526	408.871	0	0	2160	White	54	163	F	51	33	7	2	20.32	1	0	1	0	0	0	0	0	0	0	54	102	37.78	29	92	7.38	77	55	30	1	0.4	15	21.7	8.7	610	25.5	7.5	110	146	4.5	133
0	2	0	672	0	51.9411	635.164	0	0	2160	White	76.45		F	45	21	2	0		0	0	0	0	0	0	0	0	0	0	58	124	37	42	95				19		0.6	13	32.8	9.2	296		7.9	102	135	4.4	183
1	18	1	298.376	1	298.376	298.376	1	1	298.376	White	70.17	157	F	97	66	12	10	28.47	1	1	0	0	1	0	0	0	1	0	69	114	35.8	24	96	6.84	70	64	9	10.8	2.8	40	6.7	3.2	46	150	7.8	119	150	5.5	295
1	23	0	672	0	87.8072	403.733	0	0	2160	White	76.2		F	73	69	7	7		0	0	0	1	1	0	1	0	0	0	67	72	37	24	84	7.46	48	49	28	0.9	1.1	36	14.5	11.4	234	29	8.5	101	148	4	131
1	19	0	672	0	47.2956	95.4667	0	0	2160	White	72.6		M	43	40	5	9		0	0	0	0	1	0	0	1	0	0	59	100	39.39	29	90	7.41			20	0.9	2.2	30	13.3	8	124		8.3	104	141	3.9	135
1	19	0	672	0	71.9542	476.067	0	1	964.4	White	85.94		M	43	45	5	8		0	0	0	0	1	0	1	0	0	0	76	123	36.78	23	92	7.31	107	36	14	3.4	2	32	17.5	9.3	190	30.4	8.5	104	138	5.6	179
0	14	0	672	0	101.013	434.029	0	1	777.829	Other	75.3	165	F	45	34	1	8	27.66	0	0	0	0	0	1	0	0	0	0	35	137	36.89	28	93				20		0.6	19	19.3	10.8	642	27.8	8.5	97	134	5.1	88
0	9	0	672	0	105.053	172.033	0	0	2160	White	62.4		M	49	49	7	6		0	0	0	1	1	1	0	0	0	0	59	99	36.61	29	86				21		1.1	18	7.5	11.6	135	31.3	9.2	105	141	4.8	210
1	17	0	672	0	117.609	165.549	0	0	2160	Other	81.19	171	M	23	37	2	5	27.77	1	0	1	0	1	0	0	1	0	0	59	80	37.11	25	94	7.36	160	43	22	2.8	1.2	18	11.7	8.1	163	77.8	8.7	109	140	5.4	168
1	11	1	280.074	0	129.465	280.074	1	1	280.074	White	71.43		M	33	31	4	8		1	0	1	0	1	0	1	0	0	1	54	89	38.33	25	95	7.35			26		0.9	26	5.7	7.9	238	29	8.1	108	142	4.1	88
1	23	0	672	0	566.857	566.857	0	0	2160	White	59.92	168	F	64	67	8	8	21.23	1	0	1	1	0	0	0	0	1	0	65	93	37.44	33	95	7.43	91	35	19	1.3	0.7	15	33	7.8	454	24.8	7.4	109	144	4	213
1	16	0	672	0	123.986	336.683	0	0	2160	White	55.05	163	F	28	24	4	3	20.72	1	0	0	0	1	0	0	0	0	0	69	116	37.89	26	96	7.44	99	36	20	1	0.9	11	14.1	12.5	166	29.7	8.7	101	141	4	135
0	0	0	672	0	62.7156	158.842	0	0	2160	White	55.8	152	F	65	37	5	5	24.15	0	0	1	0	1	0	0	0	0	1	42	148	38	34	78	7.21	93	36	14	3.1	1.9	13	20.5	8.3	341	42.9	7.2	129	155	4.4	236
1	16	1	583.767	0	92.1542	407.683	0	1	583.767	White	73.41		F	55	46	12	6		0	0	0	0	0	0	0	0	0	0	65	85	37.22	28	96	7.4			12	1.7	3.3	80	5	7	42	41.5	7.9	105	137	4.1	123
0	10	0	672	0	92.9364	365.934	0	0	2160	Asian	69.56	168	M	39	12	6	2	24.65	0	0	0	1	0	0	0	0	0	0	65	101	36.67	24	93	7.49	73	29	28		1.2	34	5.2	16	75	36.1	8.8	100	139	3.5	113
0	3	0	672	0	88.0556	418.718	0	0	2160	White	79.2	165	F	46	45	5	4	29.09	1	0	0	0	1	0	0	0	0	0	60	72	36.5	22	93	7.47			18	1.5	6.9	126	23.7	7.8	292	150	8.3	104	145	3.3	136
1	13	0	672	0	50.4294	73.1706	0	0	2160	White	79.99	170	M	44	30	3	7	27.68	0	0	0	1	1	0	0	1	0	0	62	101	38.22	30	91				19		2	48	12.3	11.3	295	26.8	8.5	109	147	4.3	454
1	13	1	634.95	0	80.98	124	0	1	634.95	White	76.29	160	F	46	44	6	10	29.8	0	0	1	0	1	1	1	0	0	1	54	109	39	34	93				19	0.8	1	36	36.4	8.2	377		7	113	141	4.7	197
1	3	0	672	0	39.2547	58.0333	0	0	2160	White	124.06		F	38	29	3	3		0	0	0	0	1	0	1	0	0	0	57	101	37.28	28	91	7.27	58	82	34	2	0.9	25	10.2	11.8	240	25.1	8.4	102	144	4.4	227
1	15	0	672	0	78.7861	502.479	0	0	2160	Other	103.39	198	M	26	24	1	2	26.37	1	0	0	0	1	1	0	0	0	0	65	92	38.39	39	96	7.4	98	43	23	1.8	0.6	17	13.6	11.8	216	25.9	7.7	107	140	4.3	319
1	15	0	672	0	50.8556	142.15	0	0	2160	White	59.81	155	F	47	38	4	5	24.89	1	0	0	0	1	0	0	0	0	0	55	104	38	26	95				20		0.7	14	16.7	11.9	280	27.4	8.5	102	134	5.1	141
1	21	0	672	0	63.8689	232.4	0	0	2160	White	75.23	165	M	52	42	5	9	27.63	0	0	0	1	1	1	0	1	0	0	64	85	37.72	30	88				29		2	42	7.9	9.9	100	109.2		106	146	4.8	472
0	14	0	672	0	26.4228	94.2661	0	0	2160	White	112.12	180	M	18	29	6	4	34.6	1	0	1	0	0	1	0	0	0	0	66	91	38	26	92	7.34	51	48	25		0.9	14	12.1	12.3	146	34.6		110	139	4.3	165
1	18	1	159.806	1	159.806	159.806	1	1	159.806	White	84.55	183	M	93	77	16	7	25.25	1	0	1	1	1	0	0	1	0	1	50	83	36.89	22	92	7.32	49	39	18	2	2.5	56	15.6	10.4	94	59.7	7	104	138	4.8	143
0	23	1	336.467	0	213.789	258.383	0	1	336.467	White	56.79	157	F	25	24	0	8	23.04	1	0	0	0	1	0	0	0	1	0	71	84	37.94	47	100				23		0.7	7	13.7	12.2	175	26.2	9.2	98	140	3.9	113
1	2	1	87.3667	1	87.3667	87.3667	1	1	87.3667	White	105.89	170	F	96	34	10	2	36.64	0	0	1	0	1	1	0	0	0	0	40	101	36.33	27	90				19	2.6	1	6	17.7	11.1	238	46.6	6.9	100	134	4.2	187
0	7	0	672	0	34.4997	198.851	0	0	2160	White	60.75		M	44	36	4	6		0	0	0	0	1	0	0	0	1	0	58	83	36.78	23	94	7.45			24	3.2	0.8	22	10.6	11.9	284		8.8	103	142	4.4	112
1	1	0	672	0	63.2714	492.854	0	0	2160	Black	54.35		F	67	53	5	7		0	0	0	0	1	1	0	0	1	0	75	91	37.5	21	99	7.33			16	1.8	3.4	62	15	11.1	224	25.9	7.5	99	137	5.1	318
0	23	0	672	0	205.857	205.857	0	0	2160	White	70.9	157	F	61	50	8	3	28.76	1	0	1	0	1	1	0	0	0	0	5	121	37.28	26	86	7.27	78	65	25	0.9	1.2	32	11.9	7.9	287	39.9	7.7	100	139	4.2	275
1	21	1	290.25	0	44.6847	186.417	0	1	290.25	White	67.56	175	M	28	37	4	8	22.06	0	0	1	0	0	0	0	0	0	1	59	90	38.89	29	91	7.33			19	2.5	0.9	18	18.4	9	161	34.9	7.1	111	139	4.1	116
0	11	0	672	0	31.1775	76.7436	0	0	2160	White	57.94	163	M	75	56	6	5	21.81	1	0	1	0	1	0	0	1	0	0	61	124	36.83	25	96	7.28	214	58	22	1.4	0.8	18	14.1	7.5	128	35.9		110	140	6.3	171
0	7	0	672	0	296.207	417.067	0	0	2160	Other	106.53	170	M	61	47	9	6	36.86	1	0	1	0	0	0	1	0	0	0	40	95	37.8	39	92	7.18	63	66	24	2.8	1.1	15	21	9	163	37.9	7.5	106	137	4.3	208
1	21	1	249.703	0	45.5589	249.703	1	1	249.703	Other	86.88	163	M	43	42	4	9	32.7	1	0	0	1	1	1	1	0	0	0	51	83	36.61	22	97	7.43	104	39	23	4.1	1.6	25	20.5	9.6	206	81	7.9	102	139	4.2	224
1	16	0	672	0	54.6575	240.15	0	0	2160	White	70.95		M	60	49	6	12		0	0	0	0	0	0	1	0	0	1	48	74	37.06	45	96				13	1.7	1.2	47	18.6	10.6	29		6.7	105	131	3.6	172
1	10	0	672	0	100.349	344.744	0	0	2160	White	86.61	175	M	32	37	6	7	28.28	1	0	1	1	0	0	1	1	0	0	64	106		27	94	7.38	89	41	23	2.4	1.5	24	19.4	9.5	128	28.5	8.4	99	135	4.9	168
0	23	1	240.8	0	65.8842	135.133	0	1	240.8	White	70.02		M	53	43	6	6		0	0	0	1	1	0	0	0	0	0	64	89	36.67	28	91				25		1	28	11.7	8.9	104	31.5	9	103	142	3.9	127
1	16	0	672	0	71.7075	192.803	0	1	1879.3	White	45.93	150	F	85	88	12	10	20.41	1	0	0	0	0	0	0	0	0	0	45	89	36.89	17	99	7.29	33	44	22	3.2	0.6	6	13.7	9.9	219	78.5	7.3	106	137	5.2	181
1	9	0	672	0	59.2925	197.299	0	0	2160	Asian	66.46	163	M	117	69	15	3	25.01	1	0	1	1	1	0	0	1	1	0	67	122	37.5	22	95	7.22	92	59	20	8.1	1.5	28	26.2	5.8	125	73	8.1	111	148	6.1	173
1	21	1	144.733	1	144.733	144.733	1	1	144.733	White	70.69	163	F	52	43	11	6	26.61	1	0	1	0	0	0	0	0	1	1	62	107	38.11	32	96	7.22	43		12	4	3.3	51	1.5	11.2	74	150	6.9	105	139	4.2	87
1	15	0	672	0	361.104	744.617	0	0	2160	White	152.57	180	M	68	42	7	9	47.09	1	0	1	1	0	0	0	0	0	0	54	102	38.39	31	96				26	2.7	1.5	45	13.4	9.7	290	56.1	8.9	100	135	5.4	163
1	21	0	672	0	43.8831	140.807	0	0	2160	White	93.21		M	70	40	8	6		0	0	0	0	0	0	0	0	0	0	69	119	37.11	25	98				21	5.2	1.6	50	13	4.7	80	44.4	7.7	101	132	4.5	136
1	9	0	672	0	25.9697	98.9156	0	0	2160	White	100.83	178	M	22	31	4	2	31.82	1	0	1	0	0	0	0	1	0	0	63	80	37	29	94	7.32	118	48	23	2	0.9	18	11.8	11.6	133	34.7	8.7	107	140	5.3	160
1	0	1	47.7183	0	65.2183	65.2183	0	1	47.7183	White	51.2		F	38	32	11	7		1	0	1	0	1	0	1	0	1	0	65	61		19	93	7.34			14	2.9	4.5	62	18.3	11.4	150	127.7	8	100	142	4.7	272
1	2	0	672	0	43.5211	207.9	0	0	2160	White	155.33	180	M	46	39	4	6	47.94	0	0	0	0	1	1	0	0	0	0	59	101	37.5	24	93				15		4.3	54	19.6	10.9	263	34	8.6	105	133	6.4	363
0	6	0	672	0	86.4989	175.283	0	0	2160	White	71.81	180	M	37	24	5	5	22.16	1	0	0	0	1	0	0	0	1	0	86	90	37.39	24	95	7.28			18	1.4	2.6	29	8.9	8.7	169	30.5	7.8	111	143	4.3	129
1	16	1	465.083	0	292.982	465.083	1	1	465.083	Other	56.05	158	F	24	26	1	5	22.45	1	0	0	0	1	0	0	0	1	0	56	107	38.06	24	97				22		0.6	12	13.2	10.9	250	26.6	8.6	109	148	3.3	168
0	12	0	672	0	50.4472	97.7183	0	0	2160	White	80.71	180	M	79	72	6	7	24.91	1	0	1	0	1	0	0	1	0	0	64	107	37.2	27	92	7.32	106	43	21	2.9	1.6	28	13.1	7.3	356	33.9	8.5	111	139	5.1	191
1	10	0	672	0	34.4222	147.021	0	0	2160	White	81.42	156	F	44	44	4	5	33.46	1	0	1	0	0	1	1	1	0	0	59	94		33	94	7.25	124	54	21	2.9	1.2	44	13.8	6.4	113	39.7		115	140	5.3	191
1	5	1	225.017	1	225.017	225.017	1	1	225.017	Other	55.94	178	M	105	58	15	7	17.66	1	0	1	1	1	1	1	1	0	1	31	93	37.17	54	87	7.39	102	44	21	2.2	2.7	86	27.8	7.1	190	47.9	9.1	102	137	4.6	125
1	16	0	672	0	118.457	217.963	0	0	2160	Asian	54		F	32	34	4	2		1	0	0	0	0	0	0	0	1	0	67	88	37.67	19	99	7.47	171	33	21		0.4	11	10.5	7.2	118	33.1	8	113	146	4	142
1	9	0	672	0	28.7753	101.705	0	0	2160	White	82.95	175	M	30	18	2	5	27.09	1	0	1	0	1	1	0	1	0	0	66	93	37.4	24	93	7.36	81	46	24	2.8	1.1	26	16.2	9.7	113	24		108	141	4.8	171
1	2	1	621.767	0	40.5364	85.7667	0	1	621.767	Asian	99.2	165	F	60	46	7	7	36.44	0	0	1	0	0	0	0	0	0	0	65	144	37.11	24	94	7.36	82	34	19	1.4	0.9	28	44.4	8.7	47	50	6	110	140	3.3	235
1	16	0	672	0	407.455	1775	0	0	2160	White	91.59	157	F	40	17	2	1	37.16	0	0	0	0	1	0	0	0	0	0	81	113	37.72	39	91	7.49			24	1.3	0.6	21	15.6	10	204	25.1	9.1	100	138	3.9	111
1	16	0	672	0	265.958	479.3	0	0	2160	White	93.27	178	M	60	31	5	8	29.44	0	0	0	0	0	1	0	0	1	0	56	101	37.5	26	92	7.45	60	31	21		0.8	21	13.9	11.8	162	22.6	9.2	108	140	3.7	318
0	20	0	672	0	67.6094	136.436	0	0	2160	Asian	63.41		F	38	25	5	3		0	0	1	1	1	0	0	0	0	0	55	108	36.72	30	93				20	1.3	0.8	11	13.9	11	167	29.8	7.5	109	143	3.7	169
1	5	0	672	0	35.2208	57.2	0	0	2160	Other	97.37		M	34	25	3	6		0	0	0	0	0	1	0	0	0	0	54	76	37.39	30	89				27		0.7	12	5	10.4	61	35.1	7.8	105	138	3.8	219
1	19	0	672	0	119.112	143.115	0	0	2160	White	76.25	163	F	56	21	10	3	28.7	0	0	1	0	0	0	0	0	0	1	49	79	36.72	14	91	7.3			23	1.6	0.6	12	4.6	9.8	70	47.8	8.3	117	149	4.3	127
1	15	0	672	0	147.088	310.887	0	0	2160	White	106.29	188	M	32	41	6	4	30.07	1	0	0	1	1	0	0	1	0	1	69	75	36.78	21	96	7.26	70	46	17	1.8	1.2	25	11.7	13.1	101	69.4	8.7	109	143	4.9	147
0	10	0	672	0	52.2628	101.235	0	0	2160	White	77.89	170	M	18	38	7	6	26.95	1	0	1	1	1	0	1	1	0	0	50	91		24	92	7.35	118	41	23	1.8	1.1	11	11	7.3	117	39		115	145	4.3	152
1	22	0	672	0	71.1192	688.15	0	0	2160	White	76.23		M	46	25	7	3		0	0	0	0	0	0	0	0	0	0	62	107	37.72	31	90				22		2.3	35	2.6	12	37	27.5	8.1	119	150	3.8	134
0	3	1	28.35	1	28.35	28.35	1	1	28.35	White	71.6		F	114	59	8	9		1	0	1	1	0	1	0	1	1	0	24	152	38.83	56	30	7.27	100	38	13	14.6	1.3	25	26.4	9.4	295	47.7	6.7	111	147	4.6	248
1	21	0	672	0	457.118	525.067	0	0	2160	Black	65.22	175	M	29	18	2	3	21.3	1	0	0	0	1	0	0	0	1	0	66	140	38	19	96	7.26	226	42	20	4.5	0.8	8	9.4	7.7	143	29	8.2	108	142	4.9	286
0	17	1	275.401	1	275.401	275.401	1	1	275.401	Other	125.34	178	M	97	60	12	8	39.56	1	0	1	1	1	1	0	1	0	1	50	137	38.72	45	83	7.19	65	68	27	7.6	1.9	18	36.9	12.1	540	28.9	7.6	101	142	4.6	248
1	21	1	156.772	0	143.772	156.772	1	1	156.772	Black	67.93		F	81	53	5	8		0	0	1	1	0	0	0	0	0	0	58	149	36.61	42	92				19	5.8	2.5	51	14.9	10	229	35.8	7	96	137	3.8	224
1	5	0	672	0	251.927	371	0	0	2160	White	124.68	183	M	44	22	1	3	37.23	1	0	0	1	0	1	0	1	0	0	71	136	37.94	38	95				21		0.7	26	14.1	12.7	180	42.1	8.5	106	139	4	126
1	17	0	672	0	53.9717	212.317	0	1	2142.07	White	85.41		M	49	43	9	6		0	0	1	1	1	0	0	1	0	1	52	128	37.22	32	93	7.38			23	1.9	1.3	22	17.5	13.5	141	31.4	9.1	102	139	4.4	119
1	17	0	672	0	119.975	408	0	0	2160	White	96.4		M	33	40	3	7		1	0	0	1	1	0	1	1	0	1	73	99		30	80	7.25	75	50	22	1.4	0.9	24	13.6	12.1	176	150	8.5	105	139	5.8	119
1	13	1	202.516	0	54.6017	74.7825	0	1	202.516	White	53.36		M	46	41	4	6		0	0	0	1	0	0	0	0	0	0	55	100	37.83	31	92				34		0.3	8	9	7.9	263	32.8	8.5	103	141	3.7	111
1	19	0	672	0	74.5619	186.713	0	0	2160	Other	96.05	159	F	44	22	6	0	37.99	0	0	1	0	0	0	0	0	0	0	56	140	37.78	25	92	7.43	96	35	21	2	0.6	12	18.7	11.8	410	28.1	8.7	104	138	4.4	129
1	12	0	672	0	52.7044	103.64	0	0	2160	White	74		F	42	35	3	6		0	0	0	1	0	0	0	0	0	0	42	110	36.83	28	91				23	1.5	1	31	6.5	4.3	94	24.6	7.9	112	141	4.5	147
1	4	0	672	0	84.0519	132.9	0	0	2160	Other	60.71	165	F	67	42	7	6	22.3	0	0	1	0	1	0	0	1	0	1	56	140	37	31	93				17	1.4	1.8	40	15.6	9.6	235		7.4	105	132	4	138
0	9	0	672	0	35.8625	246.343	0	0	2160	White	88.88	173	M	45	49	8	8	29.7	1	0	1	0	1	1	0	1	1	0	59	80	37.1	21	99	7.37	95	44	24	2.9	0.8	12	8.9	9.1	101	41.4	8.3	115	144	4.5	208
1	6	1	203.239	1	203.239	203.239	1	1	203.239	White	49	152	F	66	46	3	7	21.21	1	0	0	1	1	0	0	0	0	1	50	117	37.5	30	92	7.35	187	34	18	1.5	2.4	45	5.6	7.9	201	39.3	8.5	105	137	4.1	132
1	17	0	672	0	1125.89	3194.29	0	0	2160	White	85.2		M	74	54	13	1		1	0	1	0	1	0	0	0	0	0	62	80	37.28	29	85	7.15	72	49	17	0.8	3.5	67	8.8	10.6	231	25.6	4.6	120	146	4.4	104
1	9	1	302.325	1	302.325	302.325	1	1	302.325	Other	129.86	155	F	122	76	17	3	54.05	1	0	1	0	0	0	0	0	1	0	52	115	37.17	32	91	7.1	76	76	18	1.5	2.5	46	12.6	8.5	88	111.1	7.5	110	141	5.1	241
1	10	0	672	0	96.2844	146.002	0	0	2160	White	83.1	178	M	34	40	5	4	26.23	1	0	1	0	1	0	0	1	0	0	51	92	38	20	95	7.29	65	54	24	1	1	21	10.2	8.5	121	45.4	8.1	110	141	4.7	162
1	11	0	672	0	76.3569	149.129	0	0	2160	White	99.9	173	M	44	42	3	4	33.38	1	0	1	0	1	1	0	1	0	0	58	107	37.33	38	90	7.34	83	41	22	2.2	1.8	30	16.8	10.1	176	29		107	138	5.6	313
0	19	0	672	0	310.166	407.758	0	0	2160	White	125.82	178	M	82	54	12	1	39.71	1	0	1	0	1	0	0	0	0	0	52	170	38.33	40	73	6.92	21	154	20	3.6	1.3	22	12.2	13.6	242	36.5	6.9	112	143	5.8	138
0	14	0	672	0	24.5681	169.117	0	0	2160	White	45.95		F	53	41	5	5		0	0	1	0	0	0	0	1	0	1	62	98	37.39	24	96				18		1	35	11.6	8	156		8	121	150	4.2	92
0	17	0	672	0	196.472	2945.26	1	0	2160	Other	65.4	173	M	45	46	7	9	21.85	1	0	0	0	1	1	0	0	0	0	63	101	36.39	14	95	7.39	178	32	20	5.3	1.7	21	11.3	10.9	188	41.1	8.5	109	141	4.6	227
1	10	0	672	0	29.3308	243.924	0	0	2160	White	96.28	183	M	28	35	3	2	28.75	1	0	1	0	1	0	0	1	0	0	63	124	37.7	24	94	7.36	109	48	23	1.2	1.1	15	15.6	10.4	174	36.3		112	140	6.3	137
1	13	0	672	0	45.5422	1228.07	0	0	2160	Black	101.37	170	F	51	38	12	2	35.08	1	0	1	0	1	0	0	0	0	0	69	122	37.44	20	93	7.12	84	69	19	10.1	1.8	12	12	8.6	61	35.3	9.7	109	149	5.1	215
0	16	0	672	0	39.4417	140.889	0	0	2160	White	76.57		M	32	29	6	6		0	0	1	1	1	0	0	1	1	0	74	92	37	29	88	7.43	111	30	22	1.7	2	49	9	9.2	172	65.5	8.4	103	140	3.8	164
0	11	0	672	0	30.7033	73.3167	0	0	2160	Other	59.5		M	30	13	3	2		1	0	0	0	0	0	0	0	0	0	45	104	37.11	22	98				27		0.8	20	10.7	9.3	220	30.5		106	140	4.1	96
1	0	0	672	0	468.95	468.95	0	0	2160	Other	97.52	185	M	22	33	4	3	28.49	1	0	1	0	0	0	0	0	1	0	76	93	39.44	22	97	7.39	116	39	21	1.5	0.7	14	18.6	13.4	179	25.6	8.2	109	143	4	160
1	10	0	672	0	151.236	363.614	0	0	2160	White	59.92	163	F	31	35	1	8	22.55	1	0	1	0	1	1	0	1	0	0	51	95		31	65	7.33	85	45	22	3.4	0.6	10	11.2	7.4	153	57.7	6.8	111	136	5.3	189
1	8	0	672	0	85.1292	536.95	0	1	1719.68	White	69.59	163	F	50	43	6	9	26.19	0	0	1	0	0	1	0	0	0	1	47	84	37.17	20	88	7.42			19		1.1	30	19.7	8.1	286	27.9	7.3	93	130	5	265
1	23	0	672	0	211.787	282.882	0	0	2160	Other	59.32	165	F	84	66	11	6	21.79	1	0	1	0	1	0	0	0	0	0	55	101	37.3	32	98	7.25	58	21	9	15.9	5.9	86	41	8.1	467	30.3	7.7	96	141	6.7	233
1	17	0	672	0	92.9614	142.608	0	0	2160	White	73.5	168	F	37	36	5	4	26.04	0	0	1	1	1	0	0	0	0	0	48	128	39.5	35	78	7.45	74	38	26	0.9	1.2	14	8.7	10.2	190		7.6	103	138	3.9	139
0	23	1	424.282	1	424.282	424.282	1	1	424.282	Other	71.9	168	M	89	49	14	2	25.47	1	1	1	0	0	0	0	0	0	1	66	136	37.4	20	86	7.2	56	46	16	1.7	2.9	52	34	8.4	235	52.5	7.7	112	139	4.9	153
0	20	1	291.4	0	44.9678	90.2	0	1	291.4	White	67.15		M	39	52	2	11		0	0	0	1	1	0	0	0	0	0	46	100	36.89	28	90				36		0.8	26	4.8	9.9	140	27.8	8.8	96	136	3.9	94
1	22	0	672	0	38.1089	83.9883	0	0	2160	White	64.34	164	F	31	28	2	3	23.92	0	0	0	0	0	0	0	0	0	0	56	92	37.61	37	92				22	1.8	0.6	15	9	9	138			113	141	3.7	91
1	22	1	237.183	1	237.183	237.183	1	1	237.183	White	106.83	175	M	70	50	9	10	34.88	1	0	1	1	1	1	0	1	0	1	56	95	37.17	22	91	7.44	68	46	29	1.9	1.4	39	11.9	11	155	32.8	8	102	147	5.1	335
1	0	0	672	0	811.87	2682.13	0	0	2160	Other	98.95	178	M	101	57	16	1	31.23	1	1	1	0	0	0	0	0	0	0	51	93	36.94	36	92	7.34	74	36	15	2.5	10.5	53	31.1	9.9	185	36	7.4	76	119	3.8	228
0	12	0	672	0	27.795	77.3803	0	0	2160	White	67.83		M	70	52	7	6		0	0	0	1	0	0	1	0	0	1	58	117	36.67	33	90	7.36			20	1.8	1.7	52	16.2	11.7	141		7.8	113	145	4.1	121
0	9	0	672	0	25.8747	102.5	0	0	2160	White	84.71	171	M	33	26	7	4	28.97	0	0	1	0	0	0	0	1	0	0	46	99	37	21	95	7.3	143	39	20	3.5	1	16	18.6	8.8	117	30.6		101	131	6	175
1	9	0	672	0	29.2983	99.94	0	0	2160	White	78.42	183	M	79	40	9	1	23.42	0	0	1	0	1	0	0	0	0	0	58	99	38.67	27	92	7.35	180	45	23	3.9	1	14	9	8.4	91	45.2		112	140	4.5	142
1	14	0	672	0	27.5433	123.347	0	0	2160	White	93.25		F	31	33	1	4		1	0	0	0	1	1	0	0	0	0	51	105	38.33	24	97	7.45	90	56	33		0.9	12	8.6	6.7	314	24.9	8.5	97	138	4.2	198
1	19	0	672	0	46.7931	163.178	0	0	2160	White	140.74	188	M	48	47	7	6	39.82	1	0	0	1	1	1	0	0	0	0	49	133	37.89	33	57	7.29	89	56	25	1.8	1.3	20	13.7	10.4	133	29.2	7.5	101	137	5.3	179
1	18	0	672	0	360.339	856.226	0	0	2160	White	114.88		M	43	29	2	8		0	0	0	0	1	1	0	1	0	0	80	117	38.06	36	81				19		1.3	15	9.5	12.5	202	27.6	9.6	101	137	3.4	800
1	6	1	358.239	1	358.239	358.239	1	1	358.239	White	80		F	68	41	10	11		1	0	1	1	1	1	0	0	0	1	55	100	38.33	34	87	7.38	98	58	30	1.4	1	21	4.3	9	68		8.1	100	138	4	205
1	6	0	672	0	62.9375	106.924	0	0	2160	White	52.11		F	44	40	5	4		1	0	1	0	1	0	0	1	0	1	45	95	37.83	26	97	7.4	230	35	20	1.1	1.2	26	16.2	10.7	86	32.8	7.4	112	141	4.1	131
1	9	0	672	0	25.0231	101.753	0	0	2160	White	100.06	178	M	41	50	7	8	31.58	1	0	1	0	1	0	0	1	0	0	51	73	37.3	34	93	7.32	83	44	22	1.4	1.4	22	3.8	7.3	89	38.4		107	139	5.6	162
1	10	0	672	0	487.818	534.368	0	0	2160	White	83.28	155	F	77	61	5	7	34.66	1	0	0	0	1	0	1	0	1	0	67	105	37.44	31	95	7.4	92	44	23	1	0.6	9	9.1	9.3	267	62.2	9.6	111	144	3.7	125
0	21	0	672	0	96.2897	233.916	0	0	2160	White	73.33	168	M	57	70	5	6	25.98	1	0	1	0	0	0	0	0	0	0	45	112	38.56	22	97	7.28	126	45	16	5.9	2.1	27	40.2	12.2	390	44.8	7.4	110	140	6.5	156
0	9	0	672	0	295.415	511.004	0	0	2160	White	113.52	178	M	68	64	10	8	35.83	1	0	1	0	1	0	0	1	1	0	60	88	37.6	24	95	7.31	86	48	23	2.9	1.4	28	15.7	8.6	143	29.2	8	110	142	5.7	175
1	13	0	672	0	169.587	268.241	0	0	2160	White	69.7	170	M	53	31	6	2	24.12	1	0	0	0	0	0	0	0	0	0	82	74	36.56	29	92	7.38	71	58	31		0.6	17	18.7	9.8	244	27.9	7.1	101	138	4.5	106
1	11	0	672	0	158.082	605.958	0	0	2160	White	102.89	183	M	42	27	4	4	30.72	0	0	0	0	1	0	0	0	1	0	74	132	38.11	27	92				23		0.8	19	17.1	6.8	94	23.6	7.9	106	140	4.1	149
1	16	1	319.603	0	288.187	288.187	0	1	319.603	White	54.94	160	F	67	41	4	1	21.46	1	0	0	0	0	0	0	0	0	0	54	131	37.56	17	93	7.39	106	40	21	1.3	0.5	12	13.6	10.8	174	42.1	8.1	107	143	4.5	130
1	16	1	336.231	1	336.231	336.231	1	1	336.231	White	81.95	157	F	100	70	14	9	33.25	1	0	1	0	1	0	0	0	0	0	48	124	37.5	30	91	7.04	95	51	15	14.2	2	47	19.8	3.6	185	77.2	8.6	110	152	4.2	262
1	12	0	672	0	126.228	344.021	0	0	2160	White	75.92	170	M	49	43	4	13	26.27	1	0	0	1	1	1	0	1	1	0	64	87	37.06	36	96	7.28	163	45	19	1.9	1.6	24	19.2	8.7	268	150	8.4	108	134	5.9	249
1	23	1	403.743	1	403.743	403.743	1	1	403.743	White	87.22	178	M	78	50	9	5	27.53	1	0	1	0	0	0	0	0	0	0	59	117	38.11	30	87	7.37	118	44	28	3.4	1.6	43	16.1	11.3	233	27.1	9.6	99	143	5	160
1	5	0	672	0	34.8833	34.8833	0	0	2160	White	83.3		F	47	40	6	6		0	0	1	0	1	0	0	1	0	0	53	82	36.67	21	94				20		1.7	37	7.9	8.4	226	49.7	7.7	103	131	5.1	112
1	9	0	672	0	33.6389	101.442	0	0	2160	White	103.1	160	F	38	33	4	3	40.27	0	0	1	0	1	0	0	1	0	0	58	96	37.1	34	92	7.32	77	46	21	1.9	0.5	9	24.8	8.2	189	28.4	8.9	107	137	5.8	208
1	18	1	197.715	0	167.949	167.949	0	1	197.715	Other	136.9	173	F	92	49	9	5	45.74	1	0	0	0	0	0	0	0	0	0	38	118	36.94	29	95	7.39			22	5.1	1.8	38	16.8	12.8	139	150	9.1	94	133	4.3	800
0	15	0	672	0	50.625	167.666	0	0	2160	White	92.85	152	F	67	72	11	7	40.19	1	0	1	1	1	1	0	1	0	0	40	124	37.67	22	97	7.22	177	41	16	3.9	1.4	41	27.4	9.3	113	37.7	7.4	116	142	6.8	242
1	12	1	172.339	0	67.4106	172.339	1	1	172.339	Other	78.24		F	50	29	6	7		0	0	0	1	1	0	0	1	0	0	54	105	37	28	96	7.3			20	3.4	5.9	55	11.5	9.5	262	70.1	8.6	95	135	6.2	353
1	10	0	672	0	132.819	196.984	0	0	2160	White	64.74	157	F	39	47	3	7	26.26	1	0	1	1	1	1	0	1	0	0	59	82	36.44	26	96	7.22	102	45	17	2.4	1.1	23	14.7	7.4	143	32.6		119	146	5.5	143
1	10	1	613.924	0	171.424	171.424	0	1	613.924	White	95.53		M	62	51	5	9		0	0	0	0	1	0	0	1	0	0	77	141	36.89	33	84	7.37	156	39	20	1.7	1.4	28	17.8	14.7	318	46.6	8.1	98	129	5.1	123
0	10	0	672	0	49.3233	124.146	0	0	2160	Black	98.44	191	M	43	37	9	4	26.98	1	0	1	0	0	0	0	1	0	0	55	111		37	93	7.28	109	39	19	3.5	1.2	18	13.1	8.4	84	150		114	140	5.4	229
1	23	1	263.8	0	27.0689	263.8	1	1	263.8	White	53.54	173	F	38	37	2	6	17.89	0	0	0	0	1	0	0	0	0	1	42	99	37.33	28	92				24		1.1	28	15.3	8.9	338	42.9	9.5	103	136	4.5	85
1	10	0	672	0	96.945	174.459	0	0	2160	White	63.85	160	F	46	48	9	11	24.94	1	0	1	0	1	1	1	1	0	0	56	80	37.2	21	95	7.17	79	57	18	4.8	1.2	27	19.2	6.5	70	32.5		113	136	6.1	217
1	19	1	143.417	1	143.417	143.417	1	1	143.417	Other	55.7	155	F	50	39	7	8	23.18	0	0	1	0	0	0	0	0	1	0	12	115	38.83	22	94	7.47	109	31	19	2.1	0.6	7	14.1	6.6	59	34.6	7.6	111	146	4.7	123
1	5	0	672	0	60.9764	108.217	0	0	2160	Other	69.88		M	61	54	8	9		1	0	0	1	1	1	0	0	0	0	55	95	36.94	35	91	7.41	97	27	16	1.4	4.1	83				53.3	8.7	114	144	4.5	121
1	14	0	672	0	50.4331	75.9667	0	0	2160	White	85.21		M	68	43	10	9		0	0	0	0	1	1	0	0	0	1	57	112	37.17	31	96				19	2.3	3.3	50	9.3	6.8	41	37.4	8.9	110	145	3.3	208
1	18	0	672	0	49.1769	66.8658	0	0	2160	Black	111		M	30	24	3	0		0	0	0	0	0	0	0	0	0	0	74	91	37.33	33	96	7.44	312	36	23	0.9	1	7	12.3	13.4	127	26.7	8.3	102	134	4	145
1	17	1	103.941	1	103.941	103.941	1	1	103.941	White	50.96		M	27	38	2	9		0	0	0	0	0	0	0	0	0	0	70	106	37.83	28	94				22	1	1.3	59	11.5	7.9	105	23.5	7	108	140	3.3	126
1	2	1	397.583	1	397.583	397.583	1	1	397.583	White	65.59	147	F	60	45	5	7	30.35	0	0	0	1	1	0	0	0	0	1	54	70	36.67	23	88	7.31			18	1.8	1.8	55	18.8	14.4	150	25.5	6.4	109	145	4.2	141
1	11	0	672	0	76.4192	268.636	0	0	2160	Other	106.7	188	M	42	33	8	6	30.19	1	0	0	0	1	1	0	0	0	0	93	78	36.06	19	98	7.32	145	48	23	2.1	1.8	32	8.9	8.1	58	50.1	7.9	107	140	4.8	229
0	5	0	672	0	63.5628	129.583	0	0	2160	White	85.91		F	43	37	5	4		0	0	1	0	1	0	0	0	0	1	45	92	38.72	41	88	7.39			18	3.4	1.1	22	34.1	9	199	32.1	8.3	110	144	3.9	114
1	13	0	672	0	240.519	240.519	0	1	1234.52	White	63	165	M	61	49	5	9	23.14	0	0	1	1	1	0	0	1	0	0	28	78	35.83	26	91				23		3.9	133	7.3	12.7	144	33.7	8.3	96	134	3.4	433
1	23	0	672	0	263.051	449.936	0	0	2160	White	122.85		M	63	53	7	5		1	0	1	0	0	1	0	1	0	1	61	134	37.78	40	97	7.2	119	35	13	5.6	3.5	45	16	8.6	293	33.2	6.4	109	139	6	463
0	18	0	672	0	96.1167	96.1167	0	0	2160	Asian	99.9	163	M	49	41	7	8	37.6	1	0	0	1	1	1	1	1	0	0	62	115	37.28	35	90	7.18	54	110	31	2.7	1.2	31	3.6	15	147	34	8.3	104	146	4.4	187
1	12	0	672	0	30.3953	173.584	0	0	2160	White	79.84		F	58	41	6	6		0	0	0	0	0	0	0	0	0	0	44	65	36.94	17	96	7.38			21	3.4	1	24	11.9	7.7	104	33.8	8.1	99	132	4	127
1	18	1	361.183	0	25.1994	361.183	1	1	361.183	White	84.88	183	M	69	61	11	5	25.35	1	0	1	0	0	0	0	0	0	1	58	101	37	42	94	7.29	83	34	13	5.7	5.6	125	38.2	6.7	192	36.6	7.2	131	161	5.6	114
1	21	0	672	0	66.3189	212.669	0	0	2160	Other	53.63	160	F	48	45	6	8	20.95	0	0	1	1	0	1	0	0	0	1	58	143	40.06	43	94	7.4	32	27	17	1.5	0.5	8	2.6	6.3	57	44.3	7.3	113	138	3.5	163
0	8	0	672	0	105.523	127.46	0	0	2160	White	70.59		M	43	22	8	0		1	0	1	0	0	0	0	0	0	1	1	116	38.44	35	93	7.24	46	39	21	6.6	0.7	10	36.2	11.7	185	32.3	8.2	110	141	3.8	188
1	4	0	672	0	134.136	134.136	0	0	2160	Other	78.9	173	M	19	29	3	5	26.36	1	0	1	0	0	0	0	0	0	0	70	110	37.78	24	93	7.3			22		0.7	7	11.9	11.3	236	30	8	106	137	3.7	128
0	10	0	672	0	28.0217	125.599	0	0	2160	White	101.76	175	M	32	39	4	5	33.23	1	0	0	0	1	1	0	1	0	0	63	76	37.8	24	92	7.32	85	43	24	1.6	1.5	30	13.8	7.8	108	35.5		113	141	5.9	167
0	16	0	672	0	66.3328	146.083	0	0	2160	White	90.06	170	F	45	38	4	3	31.16	0	0	0	0	1	0	0	0	0	0	56	137	37.56	26	83				27	1.7	1	17	12.7	9.9	113	25.2	8	102	139	3.7	114
1	9	0	672	0	152.093	342.649	0	0	2160	White	92	178	M	31	41	4	6	29.04	1	0	0	0	1	1	0	0	0	0	72	83	36.78	18	91	7.31	98	48	21	1.5	1.8	29	8.8	8.2	215	46.4	8	118	149	4.7	220
1	9	1	201.863	1	201.863	201.863	1	1	201.863	White	42.93	155	F	46	32	4	7	17.87	1	0	1	1	1	0	0	1	0	0	51	89		36	91	7.29	95	54	22	2.1	1.1	23	10.6	7.8	91	31.9		113	146	5.4	161
0	21	1	227.664	0	167.122	227.664	1	1	227.664	White	92.21	175	M	49	41	2	10	30.11	1	0	0	0	1	1	0	1	0	0	27	96	37.72	21	95	7.43	112	41	24	1.9	1.7	50	22.5	11.9	348	31.3	8.7	108	143	4.5	150
1	16	0	672	0	80.4667	141.353	0	0	2160	Asian	68.9		F	37	35	6	9		0	0	1	0	0	0	0	0	0	1	59	106	37.89	26	97				21	2	0.6	11	2.2	9.7	23	23.8	7.4	103	137	4.1	210
1	17	0	672	0	55.2408	95.0669	0	0	2160	White	71.7	175	M	35	29	4	2	23.41	0	0	0	0	0	0	1	0	0	0	51	98	37	23	91				25		0.6	4	8.5	11.6	255	30.3	7.9	104	139	4	99
1	22	0	672	0	66.23	207.717	0	0	2160	White	86.36	150	F	58	54	11	10	38.38	1	0	1	1	1	1	0	0	0	1	53	97	38.44	27	94	7.25	114	43	9	3.9	5.3	69	11.4	10.6	137	24.4	7.7	107	142	5.5	267
1	2	0	672	0	208.283	445	0	0	2160	White	100	191	M	59	47	11	3	27.41	1	1	1	0	0	0	0	0	0	0	45	86	37.22	32	95	7.21	56	64	22	2.6	4.1	38	22.5	17.1	278	93.2	6.1	104	138	5.2	198
1	12	0	672	0	106.374	218.8	0	0	2160	Other	109.88	183	M	55	19	3	2	32.81	1	0	0	0	0	0	0	0	0	0	76	110	38	20	99	7.37			26	1.7	1	14	13.5	12	259	29.7	8.6	106	142	4.1	115
1	16	0	672	0	47.3236	357.512	0	0	2160	White	56.72	163	F	52	27	5	4	21.35	0	0	0	0	0	0	0	0	0	0	51	110	37.17	31	94				23		0.7	18	8.2	8.7	327		8.1	109	143	4.3	150
0	7	0	672	0	59.4172	97.0333	0	0	2160	White	114.19	183	M	20	24	7	3	34.1	1	0	1	0	1	0	1	0	0	0	71	112	37.28	33	94	7.39			28	5.1	1.1	13	13.9	10.1	252	30.1	8.1	107	150	4	194
0	13	0	672	0	748.816	748.816	0	0	2160	White	114	165	F	47	24	2	4	41.87	0	0	0	0	1	0	0	0	0	0	61	80	36.72	25	93	7.35	113	64	32	2.1	0.3	27	19.9	15	130	22.9	8.6	103	143	4.1	163
1	7	1	160.6	0	65.5728	106.1	0	1	160.6	White	68.6	160	F	35	27	3	2	26.8	0	0	1	0	0	0	1	0	0	0	49	83	39.17	25	91				25		0.9	16	11.3	10.9	225	29.6	8	104	142	4.4	153
1	2	0	672	0	63.335	107.1	0	0	2160	White	78.39	178	M	34	34	10	5	24.74	1	0	1	1	1	0	1	1	0	1	60	121	37.1	26	90	7.2	51	58	17	4.9	1.2	25	16.5	13.2	95	30	7.6	104	140	4.8	251
1	10	0	672	0	30.23	244.821	0	0	2160	Other	88.87	160	M	57	52	8	12	34.71	1	0	1	0	1	1	1	1	0	0	56	82	36.9	27	91	7.28	92	46	20	2.6	2.7	49	12.8	6.2	118	33.1	8.3	112	140	5.6	218
0	4	0	672	0	129.696	494.333	0	0	2160	White	54.4		F	40	47	3	9		0	0	0	1	1	0	0	0	1	0	63	132	36.83	44	89				22		1.1	28	11.5	11.3	229	29.6	9	102	141	7.6	108
1	17	0	672	0	625.94	1487.95	0	1	1494.45	White	110	178	M	44	46	6	4	34.72	1	0	0	0	1	1	0	1	0	0	59	75	37.83	21	97	7.41	108	41	24		1.1	16	9.7	10.7	165	25	7.8	112	146	4	141
1	23	0	672	0	46.2614	114.433	0	0	2160	White	73		F	42	19	4	2		0	0	0	0	1	0	1	0	0	0	65	119	37.11	24	95	7.29	51		8	1.7	1.3	22	9.8	12.4	112	25.7	8	116	141	4.2	203
1	3	0	672	0	179.661	351.883	0	0	2160	White	86.31		M	75	36	7	3		0	0	0	0	0	0	0	0	0	0	50	113	37.28	35	87	7.13	413	41	16	7.9	3.5	40	16	6.1	75	42.6	7.3	112	140	5.9	250
1	14	0	672	0	555.482	555.482	0	0	2160	White	98	172.72	M	51	44	4	4	32.85	0	0	0	0	1	0	0	0	0	0	55	94	37.5	28	89				21		0.7	22	15.4	13.7	674	30.2	8.5	105	140	4.6	109
1	17	0	672	0	264.237	574.384	0	0	2160	White	49.95	157	F	74	66	8	4	20.26	1	0	1	0	0	0	1	0	0	0	44	131	39.1	31	97	7.17	149	40	12	9.8	0.7	11	4.8	1.7	71	150	3.8	119	143	4.3	331
1	19	0	672	0	24.9272	94.1508	0	0	2160	White	70.73	163	F	31	20	3	1	26.62	0	0	0	0	0	0	0	0	0	0	55	98	37.67	25	90				26		1.1	15	9.5	7.8	62	26.3	8.6	102	138	3.7	185
0	7	0	672	0	199.976	608.841	0	0	2160	Other	104.25		M	33	34	1	5		1	0	0	1	1	1	1	0	0	0	59	107	36.83	30	92	7.19			29	1	1.1	28	11.2	10.6	258	27.2	9.2	98	137	5.5	290
0	12	1	53.7961	1	53.7961	53.7961	1	1	53.7961	White	74.11	173	M	130	93	18	9	24.76	1	0	1	1	1	1	0	0	0	1	17	119		39	89	6.87	30	62	10	13.3	2.6	71	15	6.9	111	67.3	7.2	105	145	5	626
0	1	0	672	0	373.354	567.184	0	0	2160	White	63.43	155	F	47	45	8	6	26.4	1	0	1	0	1	0	1	1	0	0	45	125	38.78	32	94	7.27			25	0.8	1.4	68	22	6.9	53	35.9	8.9	116	152	3.5	131
1	19	0	672	0	48.7144	161.633	0	0	2160	White	59.92		M	36	15	5	3		0	0	0	0	1	0	0	0	0	0	73	107	39.17	39	89				26		10.1	37	5.8	12.2	126	27.6	7.9	97	135	4.9	102
1	7	1	33.9833	1	33.9833	33.9833	1	1	33.9833	Other	104.93	173	F	82	58	9	3	35.06	1	0	1	0	1	0	0	0	1	0	68	93	38.17	21	92	7.32	82	35	15	2.2	1.8	20	13.4	11.1	309	26.3	8.8	126	154	4.6	272
1	9	0	672	0	60.9958	199.137	0	0	2160	White	60.5	132	F	28	28	2	4	34.72	0	0	0	0	1	0	0	0	0	0	86	89	37.39	19	89	7.47	247	32	24	1.5	1.2	17	21.4	9.8	317	24.5	9.4	109	144	3.7	212
1	1	0	672	0	65.5797	546.718	0	0	2160	White	65.9		M	55	50	10	10		1	0	1	0	0	1	1	1	0	1	55	84	37.44	26	97	6.99	27	63	8	2.6	2.2	38	11.4	11.1	174	24.3	7.5	108	140	5.1	608
0	17	0	672	0	100.642	240.217	0	0	2160	White	78.95	173	M	34	31	6	4	26.38	1	0	1	0	1	0	0	0	0	0	56	117	37.5	24	92	7.46			20	1.6	0.9	19	8.2	12.9	109	25.8	7.7	108	142	3.4	107
1	18	0	672	0	51.2897	169.64	0	0	2160	White	77.39		F	34	35	3	7		0	0	1	1	1	0	0	0	0	0	58	96	36.72	24	92				30	1.8	1.2	19	6.9	8.6	230	35.2	8.5	96	140	4.2	121
1	21	0	672	0	279.86	426.45	0	0	2160	Other	87.81		F	14	17	1	2		0	0	0	0	0	0	0	0	1	0	77	76	37.44	20	94				23		0.6	8	12.4	13.1	272	27.6	9.5	110	143	4.3	126
0	15	1	391.517	1	391.517	391.517	1	1	391.517	Black	60	157	F	82	68	8	4	24.34	1	0	1	0	1	0	0	0	0	1	29	91	38.4	26	84	7.19	21	36	15	4.7	0.5	18	1.1	11.5	171	28.1	7.8	109	139	5	178
1	9	0	672	0	50.3331	125.044	0	0	2160	Black	101.93	168	F	24	31	6	5	36.11	1	0	1	0	1	1	0	0	0	0	45	87		22	92	7.32	111	50	23	1.9	0.5	9	14.2	8	139	39.9		110	141	4.8	145
1	14	0	672	0	79.3883	382.575	0	0	2160	Other	164.15		M	55	39	4	5		0	0	1	1	0	0	1	0	0	1	50	124	36.72	38	93	7.35			25	1.8	1.5	35	36.7	13.2	166	39.1	8.1	100	141	4.4	158
1	7	0	672	0	58.6628	82.9833	0	0	2160	Black	44.95		F	66	55	7	6		0	0	1	1	1	0	0	0	0	0	35	77	36.39	24	72	7.24			12.3	1.8	2.5	110	4.6	10.4	135	25.8	7.4	114	138	4.5	174
0	7	0	672	0	39.3906	111.15	0	0	2160	White	91.86	183	M	38	22	7	0	27.43	1	0	0	0	0	0	0	0	0	0	49	105	38.61	25	93	7.22	43	64	22		1	11	10.3	14.6	156	28.6	7.5	113	140	3.9	83
1	14	0	672	0	50.4589	123.95	0	0	2160	Other	102.58	147	F	42	47	7	3	47.47	1	0	0	1	0	0	0	0	0	0	72	97	37.06	26	89	7.26	91	74	30		1.3	30	9.5	10.2	167	28.7	9	109	148	5.3	160
1	18	1	164.233	0	143.062	164.233	1	1	164.233	White	78.64	170	M	101	65	10	5	27.21	0	0	0	0	0	0	0	0	0	1	49	113	35.78	27	93	7.21	59		11	6.6	4.5	92	37.1	8.1	134	45.3	6.8	94	124	5.9	294
1	2	0	672	0	109.95	109.95	0	1	1869.03	Other	57.5	168	M	36	37	5	9	20.37	1	0	1	0	1	0	0	1	1	0	57	96	34.4	23	95	7.34	131	47	23	1	1	25	10.1	7.3	260	42.7	8.9	104	140	4.6	212
1	18	0	672	0	44.6631	789.344	0	0	2160	Black	51.14	165	F	87	49	8	4	18.78	0	0	0	0	1	0	0	0	0	0	64	125	37.33	25	98	7.37	41	24	12	4.3	0.9	6	12.4	7.5	199	43.2	8.8	119	149	3.9	326
1	9	0	672	0	104.01	197.033	0	0	2160	White	109.82		M	46	47	4	3		1	0	0	0	0	0	0	0	0	0	50	95	38.89	24	96	7.4	63	37	23	1.7	0.7	13	16.2	11.5	233	36.4	7.9	101	136	3.9	124
1	21	1	94.6667	0	48.3056	94.6667	1	1	94.6667	White	71.65		F	48	45	3	5		1	0	1	0	1	0	0	0	0	0	56	116	37.56	35	83				27		0.7	19	10.8	11.2	199	30.9	7.7	107	140	3.6	145
0	15	0	672	0	44.455	242.667	0	0	2160	White	79.44		M	45	41	7	5		1	0	1	1	1	0	0	0	0	1	55	85	37.33	31	97	7.38	130	30	21	1.5	1.3	51	3.3	11.2	148	61	7.2	104	135	4	84
0	13	0	672	0	27.5914	95.9456	0	0	2160	White	102.76	170	M	42	25	3	4	35.56	0	0	1	0	1	1	0	1	0	0	53	76	37.28	26	90	7.35	163	48	24		1.1	20	18.6	10.3	275	21.9		107	139	4.6	254
0	21	0	672	0	115.047	259.146	0	0	2160	White	37.8		F	50	46	4	4		1	0	1	0	0	0	0	0	0	0	39	91	36.83	23	97	7.33	103	46	22	1.4	0.8	24	34.2	8.5	172	26.2	7.8	107	138	4.6	149
1	20	1	40.64	1	40.64	40.64	1	1	40.64	Black	86.6	152	F	92	59	15	8	37.48	0	0	1	0	1	1	0	0	0	1	57	108	36.56	28	97	7.14	49	24	6	8.8	1.6	22	31.8	7.5	117	54.9	7.2	109	139	5	197
1	19	0	672	0	48.7564	259.333	0	0	2160	Asian	69.62		M	50	43	7	4		0	0	1	1	0	0	0	0	0	0	72	111	36.56	30	93	7.27			9	11.3	2.5	41	17.6	11.6	202	72	8.1	105	143	5.2	271
1	18	0	672	0	115.116	188	0	0	2160	White	110		M	51	34	4	6		0	0	0	0	1	0	0	0	1	0	61	68	37.33	18	92				21		3.5	44	10.5	11.9	224	31.8	8.2	111	142	5.3	211
0	17	0	672	0	835.033	835.033	0	1	1038.53	White	89.86	183	M	41	33	8	3	26.83	1	0	1	0	1	0	0	1	1	0	63	92		28	95	7.05	70	79	23	8.7	1.8	21	20.5	7.9	121	59.3		114	149	6.6	208
1	23	0	672	0	354.15	566.745	0	1	1416.48	Asian	65.93	157	M	164	80	16	8	26.75	1	0	1	1	1	1	0	1	0	1	40	152	38.06	34	59	7.23	41	44	18	9	2.4	52	29.8	9.3	358	33.2	6.7	107	137	4.1	467
0	11	0	672	0	24.3639	145.942	0	0	2160	White	99.23	183	M	29	37	3	4	29.63	1	0	1	0	1	0	0	1	0	0	52	108	37.7	21	93	7.33	119	46	22	3.9	0.8	14	16.7	8.2	81	30	7.6	111	140	4.9	215
1	10	0	672	0	28.7267	99.9994	0	0	2160	White	85.78	168	M	31	29	2	4	30.39	1	0	1	0	1	0	0	0	0	0	54	112	36.83	19	92	7.31	92	60	26	2.6	0.6	16	15.2	8.1	139	32.9		111	138	4.9	189
1	16	0	672	0	191.633	403.564	0	0	2160	White	100.89	178	M	20	29	4	2	31.84	1	0	0	0	0	0	0	0	0	0	67	107	37.72	23	91	7.25	82	63	23	3.4	1.1	16	16	11	192	24.4	8.3	105	140	4.5	200
1	15	0	672	0	193.859	678.733	1	1	678.733	White	68.26	170	M	43	57	10	6	23.62	1	0	1	1	1	1	0	0	0	1	53	109	37.67	28	95	7.22	94	53	19	4.8	1.1	32	14.3	10.2	127	43.1	6.7	110	140	4.7	160
1	10	0	672	0	55.3956	198.659	0	0	2160	White	83.85	165	M	31	34	5	3	30.8	1	0	1	0	1	0	0	1	1	0	52	96	37.17	23	90	7.32	80	49	26	2	0.9	18	12.5	7.8	132	29.4	7.9	109	140	6.2	158
0	15	0	672	0	29.7256	72.0306	0	0	2160	White	111.5		M	30	29	2	6		0	0	0	0	0	1	0	0	0	0	71	99	37.11	23	91	7.44			23	2.4	0.9	42	12.5	7.9	97	30.3	7.8	109	142	3.9	256
0	3	1	428.2	0	43.8111	105.783	0	1	428.2	White	50.6		F	46	43	2	6		0	0	1	1	0	0	1	0	0	0	54	131	36.94	31	78				29		0.6	32	12.6	8.9	505	31.9	8	97	135	4.4	105
0	19	1	180.265	0	52.7425	180.265	1	1	180.265	Black	79.92	163	F	78	40	10	8	30.08	0	0	0	0	1	1	0	0	0	1	74	99	36.5	20	97				26		1.8	53	7.1	6.7	84	68.8	10.2	119	157	4.6	250
1	8	0	672	0	222.34	249.783	0	0	2160	White	69.2	165	F	21	25	3	2	25.42	0	0	0	0	0	0	1	0	0	0	67	104	37.33	23	98	7.35			19	1	0.8	11	8	10.2	188	26.7	7.8	112	143	3.9	103
1	9	0	672	0	35.5447	101.209	0	0	2160	Other	54.54	155	F	30	35	6	5	22.7	1	0	1	0	1	0	0	0	0	0	62	93	37.8	25	92	7.39	132	43	25	2.2	0.6	12	12	7.6	78	36.6	8.1	109	142	5.2	142
0	14	0	672	0	213.517	213.517	0	1	2001.02	White	79.89	175	M	109	86	13	8	26.09	1	0	1	1	0	1	0	1	0	0	47	108	36.5	22	93	7.27	89	50	23	3.3	2	71	15.6	9.2	269	150	7.7	106	138	5.9	112
1	18	1	221.811	1	221.811	221.811	1	1	221.811	White	47.4		M	84	61	7	6		0	0	0	1	0	0	0	0	0	0	26	83	38.78	39	93	7.52	160	27	20	1.3	0.2	18	7.5	8.1	145		7.1	109	135	4.2	125
0	20	0	672	0	44.8139	258.612	0	0	2160	White	78.04		M	35	43	6	10		1	0	0	0	0	0	1	0	0	0	53	107	37.11	24	93	7.33	64	56	27	1.6	0.8	13	9.5	10	112	36.9	7.6	110	140	4.6	116
1	11	0	672	0	78.7042	218.9	0	0	2160	White	74.61		M	60	46	8	7		1	0	0	0	0	0	0	0	0	0	48	88	36.67	20	100	7.23	113	45	16	2.4	2.3	37	4.3	5.8	39	33.2	7.5	111	137	5.7	161
0	19	0	672	0	67.7333	67.7333	0	0	2160	White	90.2		M	62	49	3	5		0	0	0	0	1	1	0	0	0	0	49	72	37.67	32	82				22	1.8	1.5	40	15.7	10	190	25.7	8.6	109	145	4.4	134
1	11	0	672	0	72.4456	124.055	0	0	2160	White	77.23	170	F	36	33	5	2	26.72	1	0	1	0	1	0	0	0	0	0	52	88	37.5	26	97	7.32	282	46	23	3.3	0.6	13	15.5	8.8	116	41.7		113	143	5	166
0	15	0	672	0	72.8497	188.967	0	0	2160	White	55.02	157	F	44	42	4	5	22.32	0	0	0	0	1	0	0	0	0	0	47	85	37.06	20	96	7.45			18	1.2	0.5	12	12.7	11.1	236		7.2	83	115	4.2	113
0	9	0	672	0	36.3633	148.841	0	0	2160	White	83.91	180	M	31	45	10	4	25.9	1	0	1	1	1	0	0	1	0	0	61	100		24	96	7.29	146	53	20	1.9	1	21	20.4	9.1	69	28.6	8	108	135	6.3	201
1	2	0	672	0	40.4986	161.065	0	1	1701.4	White	67.5	173	M	38	36	5	6	22.55	0	0	0	0	0	0	0	0	0	1	49	100	37.28	24	95				22		0.5	15			40	26.4	8.3	104	136	3.6	112
1	9	0	672	0	85.2861	391.824	0	0	2160	Other	75.11		M	17	20	6	1		0	0	1	0	0	0	0	0	0	1	66	102	37.28	27	89				22	2.6	1.2	16	16.7	11.9	111	29.8	7.6	107	140	4.2	108
1	7	0	672	0	85.6611	248.054	0	0	2160	White	90.81		F	38	14	6	2		0	0	1	0	0	0	0	0	0	1	49	101	37	28	90	7.37			21	3.6	0.7	10	21.8	7.4	190	43.9	7.5	104	137	4.2	118
0	22	0	672	0	114.679	283.189	0	0	2160	Other	71.9	163	F	29	28	1	3	27.06	1	0	0	0	1	0	0	0	0	0	60	101	38.78	28	95	7.42	186	40	25	0.7	0.5	8	10.6	9	338	27.6	7.9	105	141	4.2	152
1	16	1	155.48	1	155.48	155.48	1	1	155.48	White	52.65	165	F	47	37	4	9	19.34	0	0	0	1	1	0	0	1	0	0	55	87	36.89	26	99	7.38	258	42	23		1.2	33	12.7	9.8	147	32.4	8.4	106	142	4	149
1	10	0	672	0	30.7603	147.974	0	0	2160	White	69.41	157	F	36	29	3	5	28.16	1	0	1	1	1	1	0	1	0	0	53	85		26	94	7.32	131	50	21	2.7	0.9	25	10.8	6.6	121	41.1		114	141	5.1	210
1	9	0	672	0	55.9875	101.45	0	0	2160	Black	91.66		M	52	25	5	1		0	0	0	0	0	0	0	0	0	0	59	128	39.61	48	93				21		1.8	20	7	11.5	113	36.7	7.3	108	135	4	116
1	2	0	672	0	37.9753	87.55	0	0	2160	White	75.92		M	40	31	3	7		0	0	0	0	1	0	0	0	0	0	53	77	36.83	21	93				24	1.2	1.6	42	7.1	7.6	107	69.9	8.8	103	136	4.9	108
1	11	0	672	0	25.8994	89.435	0	0	2160	White	81.48	178	M	33	32	6	6	25.72	1	0	1	0	1	1	0	1	0	0	62	108	38.17	28	92	7.23	89	56	25	2.1	1.5	22	10.6	10.3	107	29		109	142	4.9	201
1	0	1	311.26	0	89.3025	183.01	0	1	311.26	White	109.17	178	M	53	41	12	5	34.46	1	0	0	0	0	0	1	0	0	0	63	120	38.22	27	97	7.4			24	2.1	1.2	31	16.2	8.4	53	45	7.3	98	134	3.7	132
1	23	0	672	0	89.5303	255.833	0	0	2160	Other	67.93	127	F	49	40	3	5	42.12	1	0	1	1	1	0	0	0	0	1	42	97	36.89	27	88	7.35	70	40	24	2.1	0.9	21	35.4	10.7	206		7.6	102	143	4.6	273
1	2	0	672	0	39.7697	205.633	0	0	2160	White	48.05		F	47	46	7	5		0	0	0	0	1	1	0	0	0	0	41	87	36.94	28	94				20	2.2	1.3	31	6.4	8.8	76	30.5	6.4	116	144	4.7	185
1	8	0	672	0	37.1508	125.05	0	0	2160	White	90.84		M	41	37	8	8		0	0	1	0	1	0	0	1	0	1	56	69	37.33	29	93				23		1.4	29	8.8	12.2	90	51.8	8.1	106	138	4.1	84
1	10	0	672	0	54.6786	102.421	0	0	2160	White	84.88	180	M	37	34	4	5	26.2	1	0	1	0	1	0	0	1	0	0	59	93	36.89	36	95	7.34	143	48	24	1.7	1	20	15	10.1	113	30.4		106	140	5	169
1	6	0	672	0	52.2539	155.1	0	0	2160	White	65.43	178	M	88	61	6	6	20.65	0	0	0	0	1	1	0	0	0	0	53	93	37.56	36	84	7.43			26	2.4	1	47	16.6	9.3	180		9.2	107	144	4.5	200
0	11	0	672	0	247.216	936.917	0	0	2160	Other	110.88	178	M	20	16	0	0	35	1	0	0	0	0	0	0	0	0	0	84	113	38.11	28	100	7.41	190	40	24	0.8	0.7	6	12.4	13.6	192		8.7	112	142	4.1	133
1	19	0	672	0	68.9594	138.383	0	0	2160	Other	79.89	175	M	35	26	2	0	26.09	1	0	0	0	0	0	0	0	0	0	48	121	39.44	21	97	7.43	192	41	24		1.2	18	9.9	12.8	210	25.7	8.6	110	144	3.6	135
1	2	0	672	0	155.833	155.833	0	0	2160	White	96.3		F	38	31	5	3		1	0	0	0	1	0	1	1	0	0	41	121	38.28	41	86	7.35	61	39	23	1.2	0.8	14	7.2	12.7	244	33.7	7.1	112	141	3.9	129
1	9	0	672	0	28.4281	101.396	0	0	2160	Other	71.71	152	M	40	34	5	3	31.04	0	0	1	0	0	0	0	1	0	0	50	84	37.67	29	96	7.32	166	42	22	2.6	0.7	11	21.1	7	152	34.7	7.6	114	138	5.2	205
1	10	0	672	0	35.1236	150.022	0	0	2160	White	148.69	175	F	44	15	2	3	48.55	1	0	0	0	1	1	0	0	0	0	53	130	38.72	44	92	7.31	133	53	25		0.8	8	10.5	10.9	183	28		103	138	4.4	215
1	0	0	672	0	830.935	994.583	0	0	2160	White	63.59	180	M	74	62	6	9	19.63	0	0	0	1	0	1	0	0	0	1	52	195	36.94	34	93	7.27			11	3.2	2.5	65	7.3	14.2	215		7.9	137	172	5.4	638
1	23	0	672	0	48.6047	66.1461	0	0	2160	White	83.01		M	44	40	3	7		0	0	0	0	1	1	1	0	0	0	43	125	37.17	34	87	7.47			23	4.3	1.5	30	21.4	12.9	160	26	8.7	97	137	4.2	461
1	4	0	672	0	65.9783	345.873	0	0	2160	White	49.95	157	F	42	23	3	4	20.26	0	0	1	1	0	0	0	0	0	1	22	103	37.28	26	84				24		0.6	11	10.6	8.6	169	63.9	8.1	111	143	3.3	104
1	9	0	672	0	59.4894	104.033	0	0	2160	White	90.9	168	M	49	27	5	1	32.21	0	0	0	0	0	0	0	0	0	0	65	93	39.11	29	95	7.37	134	37	26		1	12	8.7	11.5	104	28.4	8	105	142	3.9	129
0	9	0	672	0	226.832	414.832	0	0	2160	Other	69	170	F	82	49	8	8	23.88	0	0	1	1	1	0	1	1	0	0	56	113	37.28	28	95	7.25	143	42	15	3.7	2.4	60	20.1	7.1	103	150	6.6	115	143	6	279
1	13	0	672	0	53.1072	91.4	0	0	2160	Other	69.2		M	24	13	1	0		1	0	0	0	1	0	0	0	0	0	65	111	37.94	18	92				24		0.7	4	11	12.2	165	38.4	8.3	106	140	3.7	166
1	20	0	672	0	45.9536	161.767	0	0	2160	Other	57.92		F	56	52	5	8		0	0	0	1	1	1	0	1	0	0	42	103	36.67	32	86	7.31	118	44	19	0.8	1.9	47	12.1	8.6	293	57.5	8.1	102	137	5.2	322
1	10	0	672	0	144.104	176.209	0	0	2160	White	57.96	168	F	50	42	4	7	20.54	0	0	0	0	1	0	0	0	0	0	97	74	36.89	20	94	7.39	179	37	28		4.4	21	7.8	9.3	155	45.1	8.8	99	138	5.7	139
1	22	1	232.767	1	232.767	232.767	1	1	232.767	White	67.74	160	F	41	19	1	7	26.46	0	0	0	0	1	0	0	1	1	0	86	107	37	24	92				20		0.7	28	12	14	296	30.2	9.3	107	144	4	277
0	9	0	672	0	35.6261	175.771	0	0	2160	White	83.39	183	M	42	26	4	3	24.9	0	0	0	0	0	0	0	1	0	0	67	100	38.17	25	90				18		2.9	54	10.9	8.5	277		8.5	114	141	4.9	219
0	17	0	672	0	49.1942	333.017	0	0	2160	Black	69.1		M	18	21	3	2		0	0	1	0	0	0	0	0	0	0	58	92	39.28	24	94				26		1.1	14	7.3	8.4	229	27.1	8.1	106	139	4.1	139
0	12	0	672	0	48.7086	99.235	0	0	2160	White	59.8		F	32	32	1	5		1	0	1	0	0	1	1	0	0	0	8	109	38	25	95	7.38	141	43	22		0.7	10	9.7	10.5	225	24.6	8.4	106	141	3.9	146
1	15	1	106.386	1	106.386	106.386	1	1	106.386	Other	75.15	183	M	28	46	3	3	22.44	1	0	0	0	1	0	0	1	0	0	59	113	36.89	22	97	7.34	130	44	23	0.8	0.7	15	12.8	8.8	197	92.4	7.6	106	138	3.6	110
1	22	0	672	0	40.4953	86.8667	0	0	2160	Black	93.4		M	37	24	3	1		0	0	0	0	0	0	0	0	1	0	76	75	37.28	24	95				27		1.2	12	8.9	13.6	169	30.7	8.6	104	139	4.2	140
1	22	0	672	0	68.3808	116.31	0	0	2160	Other	86.6	173	M	38	22	2	2	28.94	0	0	0	0	1	1	0	0	0	0	51	101	37.39	41	94	7.49			30	1.5	0.6	7	7.5	8.7	154	22.7	6.4	104	146	3.8	388
1	16	0	672	0	130.709	407.95	0	1	1231.37	White	96.63	188	M	51	42	5	7	27.34	0	0	0	0	1	0	0	0	1	0	48	83	39	38	93				19		2	39	14.9	10.8	137	30.6	9	109	143	4.1	211
0	11	0	672	0	24.7414	125.704	0	0	2160	White	93.83	170	M	19	34	4	3	32.47	1	0	1	0	0	0	0	1	0	0	62	90	37.11	21	92	7.34	116	48	26	3	0.7	11	17.1	9.9	166	40.9	7.7	111	140	5.7	179
1	9	0	672	0	104.373	128.963	0	0	2160	Other	70.93	152	F	19	42	6	6	30.7	1	0	1	0	1	0	0	1	0	0	60	85	37.17	38	96	7.37	82	48	27	2.3	0.7	14	14.2	7.6	110	34.5	8.3	107	140	4.2	187
0	17	1	49.1167	1	49.1167	49.1167	1	1	49.1167	White	93.07	188	M	88	79	18	6	26.33	1	0	1	0	1	0	0	0	0	0	41	68	36.83	24	82	7.28	65	48	20	1	5.7	74	29.6	9.6	219	43.6	7.8	90	127	5.1	108
1	10	0	672	0	33.8339	99.9597	0	0	2160	Other	70.22	165	M	20	41	6	7	25.79	1	0	1	0	1	1	1	0	0	0	56	87	37.3	21	91	7.28	75	51	24	2	1.1	20	15.8	7	103	46.3	8.1	114	141	4.9	147
1	16	0	672	0	25.5136	213.275	0	0	2160	White	75.33	166	M	46	27	6	5	27.34	0	0	0	0	0	0	0	0	0	0	80	104	37	25	92	7.27	116	48	21	2.4	0.9	25	24.7	11.1	91	37.3	7.8	106	138	4.8	260
1	9	0	672	0	32.0556	98.465	0	0	2160	White	75.14	170	F	19	26	1	0	26	1	0	0	0	1	0	0	0	0	0	61	90	37.33	28	92	7.32	95	49	25	1.5	0.6	15	15.1	8.5	248	33.3		112	137	4.2	152
1	7	0	672	0	41.3122	108.024	0	0	2160	White	82.6	188	M	27	32	3	3	23.37	0	0	0	0	0	0	0	0	0	0	43	86	38.06	24	92				19	1.5	1.3	17	12.5	11.2	103	92.2	7.5	109	141	4.7	114
0	18	0	672	0	321.98	403.334	0	0	2160	White	82.01	170	F	39	40	4	3	28.38	1	0	1	0	0	0	0	0	1	0	67	113	37.5	29	89	7.44	70	37	22		0.5	8	9.1	12	160	28.9	8.4	114	146	3.4	157
1	8	0	672	0	25.4597	100.934	0	0	2160	White	83.1	173	M	24	17	4	1	27.77	0	0	1	0	0	0	0	0	0	0	62	104	37.1	23	92	7.32	88	52	24	2.7	0.9	16	20	9.8	139	34.9	8.1	106	138	5.7	150
1	19	0	672	0	98.9089	159.372	0	0	2160	Other	65.9	178	M	46	45	8	1	20.8	1	0	1	0	0	0	0	0	0	0	68	122	38.78	23	95	7.32	72	51	22	2.7	0.9	16	24.1	13.9	138	30.6	7.4	108	139	5.2	115
0	22	0	672	0	64.9792	403.767	0	0	2160	White	61.51	168	F	24	28	6	3	21.79	0	0	1	0	1	1	0	0	0	0	56	77	36.89	22	97	7.34			15	2.5	1.2	13	14.3	10.3	130		7.4	116	142	4.9	211
1	9	0	672	0	35.675	101.367	0	0	2160	Other	88.84	175	M	25	39	2	4	29.01	1	0	1	0	1	0	0	1	0	0	55	90	37.22	26	96	7.33	140	44	20	3.1	0.9	16	12.7	9.3	112	32.2	7.6	112	140	5	171
1	10	0	672	0	30.7619	99.8044	0	0	2160	White	104.46	160	F	38	35	5	6	40.8	1	0	1	0	1	1	0	0	0	0	54	88	37.3	34	91	7.19	116	63	23	3.7	0.6	15	16.6	8.5	127	34.5	7.9	107	139	5.2	276
1	10	0	672	0	50.42	171.774	0	0	2160	Other	79.34	165	M	47	42	6	3	29.14	1	0	1	1	0	0	0	0	0	0	54	97	38.6	44	94	7.26	69	50	20	2.4	1.9	28	45.1	6.7	132	32		109	139	6.7	188
1	15	0	672	0	50.4806	242.065	0	0	2160	White	55.57		F	30	28	4	2		1	0	1	0	0	0	1	0	0	0	54	103	38.56	28	93	7.4	74	43	23	1.3	0.6	3	9.1	11.7	144	78.3	7.6	108	140	3.9	146
1	19	1	26.9139	1	26.9139	26.9139	1	1	26.9139	White	43.95		F	24	22	3	4		0	0	0	0	1	0	0	0	0	0	78	97	37.17	42	77	7.43			24	1.3	0.5	6	18.8	9.8	337		8.2	97	132	3.6	122
1	15	0	672	0	26.5364	142.297	0	0	2160	Other	76.92		M	24	6	2	0		0	0	0	0	0	0	0	0	0	0	75	119	37.11	20	92				26		0.7	12	16.7	12	346	29	8.6	98	137	4.2	124
1	9	0	672	0	27.8289	244.716	0	0	2160	White	54.1		F	35	31	4	5		0	0	0	0	0	0	0	0	0	0	46	86	36.67	34	88	7.5	123	34		1.6
1	17	0	672	0	55.1833	115.142	0	0	2160	Black	68.2		F	47	20	4	1		0	0	0	0	0	0	0	0	0	0	70	112	37.17	31	93				22		0.6	13	10.9	12.4	223	22.8	8.8	107	141	4.2	271
1	6	0	672	0	183.627	249.583	0	0	2160	Other	74.8	160	F	45	14	4	0	29.22	0	0	0	0	0	0	0	0	0	0	61	114	38.17	54	89	7.31	75	29	19	2.8	0.9	21	16.9	10	238		8.5	108	140	4.4	115
1	15	1	337.156	1	337.156	337.156	1	1	337.156	White	76.59	170	M	52	34	3	9	26.5	0	0	0	0	0	1	1	0	0	0	94	128	37.11	35	96				25		0.7	24	13.2	12.8	232	29.9	10.7	104	137	5.7	277
1	16	0	672	0	139.174	139.174	0	0	2160	White	62.6	152	F	44	45	4	8	27.09	0	0	0	1	1	0	0	1	1	0	66	109	37.44	31	88				19		1.2	29	15.4	11.4	282	25.5	10.4	100	138	4	147
0	13	0	672	0	35.6008	145.65	0	0	2160	Other	73.61	183	M	45	30	4	3	21.98	0	0	0	0	0	0	0	0	0	0	89	139	37.56	32	92				21		0.7	5	9.3	8	126	43.9	8.2	100	136	4	128
0	8	0	672	0	26.1164	174.129	0	0	2160	White	69.08	168	M	32	30	3	2	24.48	0	0	1	0	0	0	0	0	0	0	59	92	38	28	94	7.34	171	48	20	1.9	0.9	13	22.3	8.5	94	40		110	137	6.4	203
1	8	0	672	0	35.9675	100.614	0	0	2160	White	71.55	168	M	53	46	5	4	25.35	1	0	1	0	1	1	0	0	0	0	61	95	37.9	25	90	7.35	117	43	24	2.2	0.6	8	12.6	10.2	141	43.3		113	141	5.8	190
1	2	0	672	0	179.809	347.833	0	0	2160	Other	77.95	165	F	27	32	2	3	28.63	0	0	0	0	0	0	0	0	1	0	63	88	37.56	21	95				23		0.9	16	12.6	10.9	208	30.7	7.9	111	142	4.6	172
0	19	1	118.171	1	118.171	118.171	1	1	118.171	Other	69.52		M	35	23	3	4		0	0	0	0	1	0	0	0	0	0	60	106	36.94	41	73	7.4	56	35	24	1	0.5	14	13.3	10.6	219	25.7	7.8	102	135	4.6	132
0	18	0	672	0	93.5997	119.191	0	0	2160	White	52.14	157	F	41	44	8	5	21.15	1	0	1	0	1	0	0	0	0	0	55	99	38.5	28	98	7.32	100	32	16	1.9	0.9	21	37.3	9.6	98	29.2	6.9	116	142	4.2	121
0	5	1	184.464	1	184.464	184.464	1	1	184.464	White	105.7	178	F	50	32	10	5	33.36	0	0	1	1	0	0	0	0	0	1	54	97	37	32	88				19	1.8	1.2	16	14.5	8.1	70	49.4	7.5	110	141	4	134
0	20	1	150	1	150	150	1	1	150	White	47		F	21	34	6	3		1	0	0	1	0	0	0	0	0	0	63	83	38.89	30	94	7.44	62	38	22	1.7	0.6	13	16.1	8.9	298	27.7	8.1	108	142	3.9	115
1	16	0	672	0	71.0753	238.25	0	0	2160	White	84.3	183	M	88	56	5	8	25.17	0	0	0	1	1	0	0	0	0	0	52	77	38.72	35	94	7.45	35	26	15	2.1	2.5	85	45.9	8.2	427	35.2	8.6	105	136	5.3	127
1	0	0	672	0	62.8272	187.75	0	1	1775.37	White	68.02	175	M	43	49	5	13	22.21	0	0	0	1	1	1	1	1	0	0	64	136	37.06	32	93	7.35			20	1.7	1.7	35	50.6	7.3	239	58.4	8.9	104	139	4.6	286
1	21	0	672	0	48.3947	425.183	0	0	2160	White	64.4		F	22	28	4	6		0	0	1	0	0	0	1	0	0	0	55	91	39.33	25	88				22		0.4	12	4.3	6	200		6.9	103	133	3.7	99
0	9	1	269.998	1	269.998	269.998	1	1	269.998	White	109.88	163	F	77	65	15	8	41.36	1	0	1	0	1	1	0	1	0	0	33	119		30	84	7.1	55	53	19	13	2.5	34	15	6.1	40	84.9	8	119	150	5.5	309
1	15	0	672	0	58.2936	168.467	0	0	2160	White	74.33	175	M	46	30	3	4	24.27	0	0	0	0	1	0	0	1	0	0	58	132	37.3	46	92				21		0.6	25	10.9	6.7	117		7.4	108	140	3.6	123
1	1	0	672	0	34.4983	179.117	0	0	2160	White	116.7		F	44	40	3	4		0	0	0	0	1	0	0	0	1	0	48	79	37	19	91				23		2.3	46	9.9	11.3	394	24.3	9.3	111	145	5.2	128
1	14	0	672	0	100.475	452.617	0	0	2160	White	140.21		M	25	22	2	1		1	0	0	0	0	0	0	0	0	0	72	103	38	27	93	7.34	108	49	25	1.3	0.7	21	22.9	11.4	326	26	8.1	108	143	3.8	128
1	4	1	91.0653	0	36.3319	36.3319	0	1	91.0653	White	41.96		F	58	41	4	6		0	0	0	0	0	0	0	1	0	0	58	103	36.89	36	91	7.26			19	3	1.2	24	12.1	12.9	114		8.1	107	139	4.5	200
0	18	0	672	0	28.2769	96.2706	0	0	2160	Black	85.13	173	F	51	27	6	3	28.44	0	0	0	1	1	0	0	0	0	0	54	114	36.78	29	97				17	2.4	4.8	37	5.9	7.4	235	29.1	7.2	100	132	3.3	176
1	21	0	672	0	43.6997	87.1289	0	0	2160	White	62.4		F	33	28	3	3		0	0	1	0	0	0	0	0	0	1	55	89	36.89	37	90	7.37			18	0.7	0.7	17	16.3	10.1	231		7.2	111	140	3.4	110
1	6	0	672	0	80.8489	182.283	0	0	2160	White	126.19	180	M	23	15	3	1	38.95	1	0	0	0	0	0	0	0	0	0	67	85	38.61	43	94				24		0.7	11	12.5	12.1	209		8.4	105	139	3.8	136
1	17	0	672	0	263.84	308.333	0	0	2160	White	89.34	183	M	33	11	5	1	26.68	1	0	0	0	0	0	0	0	0	0	56	78	37.28	31	96	7.26	36		22	1.8	0.7	22	13.7	12.6	156	27.7	8	108	141	5.1	106
1	9	0	672	0	34.9667	292.401	0	0	2160	White	83.74	163	F	37	41	5	8	31.52	1	0	0	1	1	0	0	0	0	0	72	106	38.17	37	92	7.31			23	1.6	1.8	32	9.1	8.3	223			107	140	4	108
1	9	0	672	0	26.0058	102.269	0	0	2160	Other	77.95	178	M	42	26	6	1	24.6	0	0	1	0	1	0	0	1	0	0	57	114	37.11	35	94	7.27	117	45	19	3.3	1.3	16	24.3	7.5	143	27.2		112	140	5.8	206
1	10	0	672	0	175.939	290.65	0	0	2160	Asian	51.8		M	56	33	3	7		0	0	0	0	1	1	0	0	1	0	56	108	37.72	26	98				20		0.8	23	22.4	7.1	280	31.2	7.4	105	138	3.9	184
1	15	0	672	0	147.659	602.883	0	1	1232.38	White	74.38	173	M	25	27	2	5	24.85	1	0	0	0	1	1	0	0	0	0	61	115	37.06	21	96				23		0.5	14	10.5	11.2	146	32.7	8.5	106	140	4.3	187
1	20	0	672	0	164.856	283.117	0	0	2160	Asian	80		M	57	24	3	2		0	0	0	0	0	0	0	0	1	0	22	110	37.44	26	89				25		0.8	12	14	13.7	238	23.7	8.5	102	135	3.9	156
1	8	1	50.1489	1	50.1489	50.1489	1	1	50.1489	Other	87.36	170	M	137	54	15	5	30.23	1	0	1	0	1	0	0	0	1	0	50	112	37.33	48	91	6.95	75	37	7	23.3	4.1	106	8.7	9	76	63.9	6.9	95	141	4	294
0	13	0	672	0	1132.97	1226.48	0	0	2160	Other	85.42	183	M	69	61	14	5	25.51	1	0	1	0	1	0	1	0	0	0	37	133	37.78	27	93	6.84	54	84	17	11.8	2	26	18	3.3	24	150	6.5	116	145	6.6	285
1	3	0	672	0	67.445	201.995	0	0	2160	White	66.15		F	34	36	2	5		1	0	0	0	1	1	1	0	0	0	50	89	37.72	30	92	7.32	101	36	21	1.6	1.5	15	14.6	9.7	204	28.8	7.5	112	148	3.6	190
1	17	0	672	0	78.5672	378.8	0	0	2160	White	44.43	152	F	66	49	7	5	19.23	0	0	0	1	1	0	1	0	0	0	54	97	37.17	33	29	7.37	42	69	36	2.5	2	129	15.5	11.9	141		8.8	93	141	4.5	110
1	12	1	275.05	0	116.19	242.75	0	1	275.05	White	64.68	155	F	32	31	3	8	26.92	0	0	0	1	1	1	0	1	0	0	54	95	36.89	29	92				25		0.8	17	10.3	10.3	245	33.6	8.5	92	128	3.4	189
1	21	0	672	0	287.138	499.283	0	0	2160	White	140.5	173	M	96	62	11	5	46.94	1	0	1	1	0	1	1	1	0	1	43	103	37.7	25	89	7.18	48	47	15	1	2.3	45	6.7	8.6	298	42	7.3	115	143	4.4	106
1	16	0	672	0	56.4633	95.6167	0	0	2160	White	72	172	M	32	16	6	0	24.34	1	0	0	0	0	0	0	0	0	0	60	113	40.5	22	96	7.28			22	1.1	0.9	8	4.1	12.8	88	27.6	7	105	142	4.1	89
1	20	0	672	0	97.3414	333.073	0	0	2160	Other	58.92		F	41	37	4	4		1	0	0	0	1	0	0	0	0	0	63	66	36.39	31	88	7.47	61	33	24	2.9	0.9	36	2.2	9.7	38	22.8	7.8	109	143	4.1	141
1	9	0	672	0	76.11	199.474	0	0	2160	Black	67.25	155	F	32	34	2	6	27.99	1	0	1	0	1	1	0	1	0	0	53	86	37.22	20	97	7.35	172	48	25	3.6	1	22	10.5	6.5	220	32.1		106	137	5.2	189
1	21	1	331.448	0	118.793	331.448	1	1	331.448	White	87.94	165	F	61	44	9	11	32.3	0	0	0	1	1	0	0	0	0	1	60	98	37.06	23	91	7.47			24	2.6	1.8	39	16.4	7.4	102	150	8	111	148	4.6	101
1	14	0	672	0	43.0414	96.335	0	0	2160	White	103.03	185	M	27	31	5	1	30.1	1	0	1	0	1	0	0	0	0	0	56	88	36.94	30	92	7.32	93	48	22	2.9	1.1	17	15.1	9.7	129	31.7	8.4	109	140	4.8	185
1	11	0	672	0	54.5844	98.6294	0	0	2160	White	102.2	178	M	27	33	4	2	32.26	1	0	1	0	1	0	0	1	0	0	54	90	37.6	27	94	7.32	106	51	26	1.8	0.8	18	11.2	9.4	84	28.6	8	113	143	4.5	167
1	8	0	672	0	27.1719	149.309	0	0	2160	White	95.14	173	F	39	29	6	4	31.79	0	0	1	0	1	0	0	1	0	0	54	80	36.83	16	93	7.31	99	47	23	1.6	0.9	14	14.8	7	86	34	8.3	109	138	5.2	165
1	17	0	672	0	53.4333	98.6667	0	0	2160	Other	72.1		M	57	39	4	4		0	0	0	0	1	0	0	1	0	0	48	154	37.78	33	92				20		1.2	33	4.6	14.3	107	29.1	7.7	110	140	4.1	78
1	16	0	672	0	102.102	170.753	0	0	2160	White	88.91	191	M	46	29	1	7	24.37	0	0	0	0	0	0	0	0	0	0	56	108	38.72	40	86	7.34	61	45	27	1	1.1	19	8.3	10.1	244		8.1	104	141	4.8	186
1	20	1	122.133	1	122.133	122.133	1	1	122.133	White	60.6		F	49	50	1	9		1	0	0	0	1	0	0	0	0	0	56	127	37.72	27	86	7.39	164	42	23		0.4	14	13.2	7.1	265	118.5	7.2	104	137	4	125
0	23	0	672	0	184.906	305.484	0	0	2160	White	87.85	151	F	70	52	8	7	38.53	1	0	0	1	0	1	1	0	0	0	51	84	37.5	34	94	7.39	82	43	25	1.5	1.5	91	30.4	8.5	190	23.9	7.3	106	140	4.8	423
1	18	0	672	0	240.011	356.18	0	1	1349.68	White	74.9	175	M	46	37	5	8	24.46	0	0	0	1	1	0	0	1	0	0	60	94	36.72	26	93				25		2.6	64	9.7	11.2	141	63.6	8.9	103	140	4.9	135
1	4	0	672	0	36.485	62.1	0	0	2160	White	73.39	168	F	43	35	1	6	26	0	0	0	1	1	0	0	1	0	0	51	100	37	33	95				24		1	40	11.2	10.3	175		8	109	143	4.5	144
1	18	0	672	0	45.7544	94.1492	0	0	2160	White	60		F	40	39	3	5		0	0	0	0	1	1	0	0	0	0	66	132	36.67	39	93	7.34			12	3.2	1.2	25	7.8	10.7	144	22.3	8.4	109	137	4.6	152
1	6	0	672	0	81.2997	152.183	0	1	857.3	White	79.82		F	76	73	7	9		1	0	1	0	1	1	0	0	0	0	40	107	37.89	38	99	7.27	128	53	21	4.1	1.7	71	23.9	9.1	244	28.8	7.7	116	148	4.1	297
1	14	1	202.752	0	193.161	202.752	1	1	202.752	Other	86.93	170	F	52	59	9	7	30.08	1	0	1	1	1	0	0	0	0	1	54	143	39.28	25	47	7.33	85	46	19	4	0.8	19	23.4	12	198	150	7.2	106	139	4.4	183
1	14	0	672	0	28.7256	101.102	0	0	2160	Asian	22.98		M	64	36	2	6		0	0	0	1	0	1	1	0	0	0	66	121	37.28	34	99	7.47	61	46	30		1	41	9.2	8.8	114	30.9	9.4	101	137	4.5	367
1	19	0	672	0	169.773	282.671	0	0	2160	White	80	157.48	F	40	36	3	4	32.26	1	0	0	0	1	0	0	0	0	0	57	120	38.78	22	97	7.53	172	28	24		1.2	23	10.6	10.6	123	22.1	8	106	142	4.1	190
1	10	0	672	0	29.6869	171.767	0	0	2160	White	87.01	183	M	14	39	3	6	25.98	1	0	1	0	0	1	0	1	0	0	60	89	36.83	30	93	7.35	113	45	21	4	0.9	14	16.6	9.6	83	30.3		111	141	5.5	211
1	16	0	672	0	95.8508	145.737	0	0	2160	Black	72.36		F	65	50	9	6		1	1	0	1	1	0	1	0	0	0	72	126	37.22	27	90	7.1	67	74	29	0.7	3.3	60	9.9	6.7	360		8.5	96	138	5.9	100
1	10	0	672	0	123.164	219.551	0	0	2160	White	75.42	180	M	40	31	4	8	23.28	1	0	1	0	1	0	0	1	1	0	51	80	37.1	20	92	7.33	136	45	22	2.3	1.3	21	17.1	8	105	34.5	8.2	110	140	4.7	183
1	11	0	672	0	59.2278	122.247	0	0	2160	White	72.88	178	M	36	43	1	7	23	1	0	1	1	1	0	0	1	0	0	59	109	36.7	17	91	7.43	152	40	26	2.2	0.8	22	18.1	8.5	153	38.5		104	136	4.4	152
1	23	0	672	0	42.5739	110.8	0	0	2160	Asian	76.9		F	32	21	3	1		0	0	1	0	0	0	0	0	0	1	56	137	37.11	31	97				16	2.2	1	7	21.5	9	476	30.6	7.1	111	138	4.1	153
1	16	1	405.383	0	263.153	405.383	1	1	405.383	Other	92.5		F	39	44	1	3		1	0	0	0	0	0	0	1	0	0	37	93	37.17	25	98	7.31	178	47	23		0.5	15	11.4	9.5	189		7.7	109	139	3.9	156
1	18	0	672	0	71.8014	145.717	0	0	2160	White	91		F	48	23	2	7		0	0	0	0	1	1	0	0	0	0	58	114	37.44	23	92				27		1.7	22	7.4	6.8	174	38.6	8	104	138	4.7	253
1	13	0	672	0	28.6097	98.1019	0	0	2160	White	76.11	173	M	69	60	6	4	25.43	1	0	1	0	0	1	0	1	0	0	63	110	38.6	20	96	7.27	110	55	22	3.6	0.9	13	15.4	9.2	120	31.7		114	143	5.2	163
0	21	0	672	0	574.931	764.417	1	1	764.417	White	66.95	168	M	42	40	4	3	23.72	1	0	0	0	0	0	0	0	1	0	76	97	36.89	28	98	7.37	212	21	14	1.3	5.7	125	14.3	9.8	187	28.3	7.2	110	144	4.5	138
1	12	0	672	0	121.121	194.898	0	0	2160	White	114.23		M	39	31	2	9		0	0	0	1	0	1	1	1	1	0	53	99	37.5	32	87				38		0.8	15	9.3	9.1	324	147.2	8.5	100	143	3.8	238
1	22	1	213.55	1	213.55	213.55	1	1	213.55	Other	52	168	M	65	46	5	5	18.42	1	0	0	0	1	0	1	0	1	0	66	102	38.44	24	88	7.43	187	37	23		1.2	18	14.6	12.6	254	27.9	8.3	100	139	4.7	154
1	9	0	672	0	83.1381	173.979	0	0	2160	White	62.93	178	M	56	45	8	7	19.86	1	0	1	1	1	1	1	1	0	0	51	139	37	29	93	7.26	103	50	19	2.6	0.8	15	9.5	7.5	79	31.4		109	136	4.2	217
1	1	0	672	0	183.456	519.721	0	0	2160	Other	69.26	165	M	43	49	11	6	25.44	1	0	1	0	1	0	1	0	0	0	41	126	38.28	35	91	7.26	47	50	19	4.5	1.4	12	10.3	12.3	136		6.6	106	137	4.4	110
1	20	1	42.3767	1	42.3767	42.3767	1	1	42.3767	Other	93.7		M	41	40	3	8		0	0	0	0	1	0	0	0	1	0	70	89	39.28	37	90	7.47	62	36	23	1.3	1.6	26	21.2	11.3	258	28.2	8.5	101	138	5.1	238
1	19	0	672	0	123.616	236.988	0	0	2160	Black	40	145	F	38	31	9	0	19.02	1	0	1	0	0	0	0	0	0	0	50	107	38.56	29	91	7.32	87	52	23	1.3	0.5	4	22.8	6.4	242	31.4	8	106	142	3.9	106
1	5	0	672	0	63.2169	274.5	0	0	2160	White	77.95		F	28	13	2	1		0	0	0	0	0	0	0	0	0	0	59	99	37.61	30	93				25		0.5	13	10.1	8.9	295	36.2	8.3	105	138	4.6	92
0	21	0	672	0	112.187	494.95	0	0	2160	Other	69.93		M	41	34	8	5		0	0	1	0	1	1	0	1	0	0	40	97	37.44	27	95				19	1.1	1.4	23	10.7	11.3	138	31.9	8.2	107	140	4.5	169
1	9	0	672	0	33.3706	248.915	0	1	830.599	Other	74.05	152	F	50	49	9	6	32.05	1	0	1	1	1	1	1	1	0	0	55	90		25	91	7.1	93	76	21	3.2	1	19	23.3	6.6	115	41.1		111	138	5.2	189
1	22	0	672	0	553.797	811.122	0	1	2041.62	Other	138	185	M	52	38	11	3	40.32	1	0	1	1	1	1	0	0	0	1	53	98	37.94	37	91	7.15	65	58	19	2.2	4.5	80	17.2	11.2	195	28.9	7.5	106	137	4.2	241
1	15	1	143.955	1	143.955	143.955	1	1	143.955	Other	76.92	152	F	82	59	11	8	33.29	1	0	1	0	1	1	1	1	1	1	52	132	36.94	16	94	7.32	144	37	15	1.9	3.5	53	5.3	7.3	47	38.2	7.9	102	132	3.7	99
1	20	1	51.75	0	67	67	0	1	51.75	White	78.56		M	66	42	4	1		1	0	0	0	0	0	0	0	0	0	23	98	39.22	35	95	7.33	202	41	21	1.3	0.8	14	16.7	13.7	234		8.1	112	144	4	148
0	10	0	672	0	78.9219	123.927	0	0	2160	White	70.69	163	M	33	39	5	7	26.61	1	0	1	0	1	0	0	1	0	0	56	88	37.3	19	94	7.31	136	53	25	2.2	1.3	22	17.2	8	73	38.9		108	139	4.9	158
1	9	0	672	0	147.241	346.025	0	0	2160	White	80.35	178	M	25	42	1	3	25.36	1	0	1	0	0	0	0	1	1	0	56	78	36.67	33	88	7.22	119	53	21	2.3	0.9	15	12.3	9.5	165	38.2		115	141	5.9	150
1	11	0	672	0	30.4742	98.9739	0	0	2160	Other	98.73	175	M	43	44	5	3	32.24	1	0	1	0	0	0	0	1	0	0	61	106	38.8	28	94	7.35	131	43	22	2.1	0.7	10	10.7	9.8	148	49.8		114	139	4.2	148
1	10	0	672	0	59.6819	893.954	0	0	2160	Black	70.35	168	M	78	46	3	11	24.93	0	0	0	1	0	1	0	0	0	0	52	190	37.28	50	91	7.35			16	3.7	1.2	23	22.4	6.5	175	30.9	7.2	110	138	4.7	358
1	0	0	672	0	145.35	281.976	0	0	2160	Other	67.74	168	M	48	31	4	5	24	0	0	0	0	1	1	0	0	1	0	80	108	38.56	26	98				21		1.4	25	6.5	9.7	257	27.3	8.4	104	139	4.2	257
1	8	0	672	0	178	178	0	1	735.5	White	65.43		F	124	64	12	2		1	0	1	0	0	0	0	0	0	1	2	140	39	32	96	6.7	64	55	6	8.3	1.4	31	25.7	6.1	132	52.5	6.2	97	132	4.1	470
0	12	0	672	0	25.2281	95.7433	0	0	2160	White	86.54	163	F	24	39	7	6	32.57	1	0	1	0	1	0	0	0	0	0	61	88	36.83	22	92	7.36	98	37	19	2.3	1.2	15	10.8	7.4	119	25.3		112	141	4.4	170
1	16	0	672	0	98.4075	133.435	0	0	2160	White	63.44	179	M	24	13	2	0	19.8	0	0	0	0	0	0	0	0	0	1	43	118	38.72	24	94				22	2.1	0.7	11	11.7	10.8	134		6	111	140	3.9	131
1	4	0	672	0	80.6994	130.756	0	0	2160	Black	98		M	28	11	1	4		0	0	0	0	1	0	0	0	0	0	83	98	37.22	33	95				19		1.6	25	10.2	9.9	162	23.6	8	110	138	4.4	197
1	16	0	672	0	24.8278	24.8278	0	0	2160	Other	70.8		M	30	25	3	5		0	0	0	0	0	0	0	0	0	0	50	60	36.83	22	91				27		0.7	13	3.6	11.2	83	36	8.5	107	141	4.1	77
1	22	0	672	0	166.498	643.713	0	0	2160	White	107.89	185	M	51	33	3	8	31.52	0	0	0	1	0	0	1	0	0	0	88	115	36.67	24	92	7.17	52	49	14	1	3.1	63	15.6	7	231	145.5	8.2	112	145	4.1	291
1	18	0	672	0	285.854	357.65	0	0	2160	Black	78.1		F	22	37	2	4		1	0	0	0	1	0	0	0	1	0	58	104	38.72	34	95	7.41	158	43	23	1.8	0.8	12	13.9	9.9	185	30.8	7.5	115	146	3.8	244
1	10	0	672	0	55.8572	100.517	0	0	2160	White	67.4		M	35	13	6	3		1	0	0	0	0	0	0	0	0	0	58	103	38.11	26	82				25	1.3	0.7	20	8.5	7.9	79	31.5	8.2	103	139	4.5	126
1	13	0	672	0	29.5425	76.0333	0	0	2160	White	74.92	157	F	53	26	3	8	30.39	0	0	0	1	1	0	1	1	0	0	57	105	37.33	21	90	7.38	48	54	29	1.3	1.5	16	7.6	11.5	221	31.3	8.9	104	142	3.7	171
0	21	0	672	0	44.4122	135.191	0	1	1322.69	White	58.94		F	36	27	4	5		0	0	1	1	0	1	0	0	0	0	42	109	38.17	34	94	7.42	93	48	29	0.9	0.6	10	10.7	8.8	212	25.4	7.8	95	132	3.8	132
1	14	0	672	0	30.5042	142.868	0	0	2160	White	85.95		M	79	62	9	3		1	0	1	0	1	0	0	1	0	0	55	109	37.5	27	90	7.34	86	54	24	1.8	0.9	19	12.6	9.2	185	150	9.2	111	143	4.5	168
1	18	0	672	0	69.3436	215.718	0	0	2160	Other	80.82	174	M	30	27	2	3	26.69	0	0	1	0	1	0	0	1	0	0	60	83	36.78	26	93	7.36	89	41	22	2.7	0.9	21	17.5	7.6	153	42.4		109	137	5.9	162
0	10	0	672	0	253.991	388.267	0	0	2160	White	138	183	M	50	43	6	3	41.21	1	0	0	0	1	0	0	1	0	0	75	115	37.78	29	91	7.23	67	43	16	2.5	2.8	37	18.3	9.3	197		7.8	107	139	5.8	158
1	13	0	672	0	50.68	140.8	0	0	2160	White	89.02	157	F	27	33	2	4	36.12	1	0	0	1	1	0	0	0	0	0	72	125	38.39	21	90	7.37	114	45	22	1	0.9	14	7.8	10.4	309	24.7	7.7	109	142	3.3	137
1	18	1	370.083	0	111.925	370.083	1	1	370.083	Black	84.72	173	M	65	57	5	8	28.31	0	0	0	0	1	1	0	0	0	0	47	102	36.94	29	96				20	2	0.7	18	0.7	8.2	135	42	7.4	107	132	5.1	165
1	2	0	672	0	152.896	325.108	0	0	2160	White	73.12	157	F	27	39	8	9	29.66	1	0	1	0	1	1	0	0	1	0	51	104	37.39	20	92	7.3	65	48	19		1.3	19	18.4	6.1	335	30.3	7.7	107	138	4.6	178
1	13	0	672	0	248.82	793.933	0	0	2160	White	95.9	170	F	72	43	14	3	33.18	1	0	1	0	0	0	0	0	1	1	53	105	38.72	33	98	7.28	122	42	20	1	1.6	86	29.6	6.9	20	24.1	7.2	126	154	4	199
1	20	0	672	0	69.7919	114.618	0	0	2160	White	54.94		F	46	19	2	0		1	0	0	0	0	0	0	0	0	0	39	119	38.06	28	95	7.25	275	42	20	5.4	0.8	11	10.7	8.9	177	30.9	9	110	141	4	179
1	9	0	672	0	27.3033	125.502	0	0	2160	White	78.32	147	M	28	20	1	1	36.24	1	0	1	0	1	0	0	1	0	0	59	88	37.39	29	94	7.38	164	39	21	2.2	0.8	14	13.6	9.1	77	150		112	141	4.8	149
1	2	0	672	0	114.804	157.667	0	0	2160	White	79.08	178	M	21	35	1	4	24.96	1	0	0	0	0	0	0	0	0	0	55	99	37.78	25	96	7.36	190	44	24	0.9	0.9	14	8.7	12.9	197	57.5	8	106	138	4.6	152
1	17	1	193.433	1	193.433	193.433	1	1	193.433	Other	79.51	188	M	123	77	13	3	22.5	1	0	0	0	0	0	1	0	0	0	58	74	35.4	36	90	7	53	87	17	6.9	3.5	38	12.1	14	113	150	7.6	108	143	4.3	274
0	23	0	672	0	181.667	299.417	0	0	2160	Other	70.99	175	M	49	22	3	0	23.18	1	0	0	0	0	0	0	0	0	0	77	106	38	24	99	7.26	151	46	16	3.5	1	20	13.1	15.1	230	29.5	7	106	138	4.8	119
1	13	1	117.388	1	117.388	117.388	1	1	117.388	Other	94.35	183	M	66	72	8	5	28.17	1	0	0	1	1	0	1	0	0	1	82	86		30	96	7.3	92	51	22	1.2	1.3	30	17.3	15.5	162	31.1	9.3	105	139	6.6	113
0	17	0	672	0	67.8242	241.041	0	0	2160	Other	65.3	170	M	60	44	3	4	22.6	0	0	0	0	0	0	0	0	0	0	46	125	36.89	27	82	7.42			19	1.2	3	48	104.8	9.4	207	27.9	7.9	115	142	4.3	113
1	22	0	672	0	55.7722	92.3167	0	0	2160	Other	108.96	157	F	75	46	8	9	44.2	0	1	1	0	0	1	0	1	0	0	39	91	37.11	26	91				21		9	63	9.9	10.6	471	31.2	5.8	92	133	5.5	362
1	11	0	672	0	31.4211	100.415	0	0	2160	White	66.59	158	M	26	37	7	2	26.67	1	0	1	0	1	0	0	0	0	0	50	100	37.5	20	93	7.33	101	49	25	4.9	1.1	17	13.9	7.9	82	51		112	139	6.6	179
0	7	0	672	0	28.0775	106.408	0	0	2160	White	79.3	183	M	48	41	3	3	23.68	1	0	1	0	1	0	0	0	0	0	57	132	37.28	34	93	7.34	95	45	25	2.7	1.1	31	18.8	9.8	243	41.3		99	128	5.1	190
0	19	1	460.6	0	147.415	460.6	1	1	460.6	Other	126		F	76	64	11	3		1	0	1	0	1	0	0	0	1	1	65	170	37.39	45	48	7.31	88	31	16	1.5	5.3	161	21.3	10.4	328	22.6	7.7	113	154	4.3	154
1	18	0	672	0	27.9631	44.0472	0	0	2160	White	65.76		F	23	20	2	2		0	0	0	0	1	0	0	0	0	0	63	83	36.89	20	93				24		0.8	12	6.4	12.9	148	37.1	8.4	108	141	3.5	113
1	15	0	672	0	139.691	170.733	0	0	2160	White	85.91	178	M	49	48	7	7	27.11	1	0	1	1	1	1	0	1	0	0	55	86	36.6	27	95	7.3	120	43	20	1.9	4.4	85	12	8.5	129	29.7	8.9	105	141	5.7	173
1	5	0	672	0	32.4089	134.35	0	0	2160	Other	76.92	168	M	34	34	4	9	27.25	0	0	1	0	1	1	1	1	0	0	60	90	37.44	21	95				18		1.3	20	6.8	10.6	212	28.2	7.2	111	138	4.4	327
1	0	1	43.2206	1	43.2206	43.2206	1	1	43.2206	White	132.79	191	M	119	78	19	3	36.4	1	0	1	0	0	0	0	0	0	1	60	99	37.33	24	92	7.15	84	46	11	11.7	3.9	63	35.7	12.9	57	45.1	6.7	109	155	3.6	419
1	15	1	656.857	0	100.055	265.523	0	1	656.857	White	67.8		F	54	35	7	9		1	0	0	0	1	0	0	0	0	0	55	101	37.33	29	93	7.35	65	41	20	2.9	1.1	32	13.4	7.2	195	47.5	8.9	95	130	3.5	93
1	12	0	672	0	129.699	170.399	0	0	2160	White	100.66	157	F	97	65	9	1	40.84	1	0	0	0	1	0	0	0	0	0	56	109	37.11	35	99	7.28	70	38	18	2	0.5	18	25.6	10.4	218	29.9	8.1	112	141	4.9	154
0	19	0	672	0	70.8781	264.933	0	0	2160	White	170.92	193	M	59	45	5	8	45.89	0	0	1	1	1	0	0	0	0	0	45	150	38.11	23	90				23	1.3	4.4	70	10.4	11.9	235	35.4	8.9	100	138	4.9	143
1	19	1	397.896	0	97.1825	397.896	1	1	397.896	Other	48.54		F	35	34	3	7		1	0	1	0	0	0	0	0	0	0	61	74	37.17	24	93				20		0.6	23	9.4	10.3	491		8.9	110	141	4.5	139
0	6	0	672	0	255.579	372.891	0	1	1457.94	Other	51.35	152	F	54	39	9	9	22.23	0	0	0	1	1	1	0	0	0	0	55	105	39.22	34	93	7.43	79	39	24	1.9	2.2	90	9	7.1	5	36.4	8.1	103	142	4.6	164
1	14	1	225.967	0	99.2833	99.2833	0	1	225.967	White	67.7		F	48	42	6	4		0	0	1	0	0	0	1	0	0	0	62	105	36.83	27	95	7.3			23	2.5	1.2	40	34.6	11	241	25.4	7.7	94	131	5	246
1	17	0	672	0	68.3936	143.854	0	0	2160	White	83.11	183	M	40	50	2	7	24.82	1	0	0	0	0	0	0	0	0	0	9	101	38.17	20	98	7.24	143	39	17	1.2	1.4	19	11.8	9.7	176	28.6	7.3	110	137	4.6	103
1	0	0	672	0	44.2975	256.872	0	0	2160	White	81.14		M	36	37	3	10		0	0	0	1	1	0	1	1	0	0	61	77	37	19	96				20		0.6	17	6.2	7	140	36.1	7.4	87	122	4.3	89
1	9	0	672	0	35.5047	103.495	0	0	2160	White	71.92	170	M	36	29	3	2	24.89	1	0	1	0	1	1	0	1	0	0	46	92	37.9	27	98	7.36	154	45	24	2.4	0.7	13	23.1	6.9	120	30.5		110	138	5.3	225
1	2	1	252.156	1	252.156	252.156	1	1	252.156	Other	78.9	168	M	65	51	8	12	27.95	1	0	1	1	1	1	1	1	1	0	46	112	37.78	26	93	7.33	73	40	20	1.3	3.6	44	16.4	7.5	165	39	8.2	103	137	6.2	185
1	21	0	672	0	96.8364	497.233	0	0	2160	White	72.33	160	F	38	44	6	10	28.25	1	0	0	0	1	0	0	0	0	0	51	73	36.44	30	98	7.28			16	2.3	1.1	14	7.3	9.5	147	26.5	8.2	101	133	4.7	116
1	10	0	672	0	194.682	314.489	0	0	2160	White	85.41	170	M	55	46	4	8	29.55	1	0	1	1	1	0	1	0	1	0	47	85		25	97	7.29	102	45	21	2.1	3.2	40	16.7	6.9	129	59.7		116	141	6.6	134
1	17	0	672	0	123.583	382.427	0	0	2160	White	119.87	178	M	72	36	5	11	37.83	0	0	0	1	1	1	1	0	0	1	51	156	38.39	41	94	7.44			31	1.6	2.3	44	3.2	7.3	130	38.8	8.6	97	140	3.7	116
1	23	0	672	0	117.367	165.033	0	0	2160	Other	81.22		M	33	31	13	1		1	0	1	0	0	0	0	0	0	0	64	80	39.1	26	96	7.2	97	44	21	2.4	1.8	32	11.8	16	105	34.7	8	110	140	5.7	176
1	9	0	672	0	50.6969	127.564	0	0	2160	White	108.56	185	M	52	37	5	2	31.72	1	0	1	0	1	1	0	1	0	0	55	98	37.33	52	85	7.29	105	49	19	3.5	1.1	22	26	9.6	126	34.7	7.9	113	142	5.8	211
1	4	1	187.467	0	41.9383	106	0	1	187.467	Other	62.49		F	37	48	3	8		0	0	0	0	0	0	0	0	1	0	44	121	37.22	30	88				25		0.4	14	5.6	8.4	246	40.8	8	105	138	4.3	100
1	15	0	672	0	171.25	283.25	0	0	2160	White	107.62	163	M	39	38	4	5	40.51	1	0	0	0	0	0	0	0	1	0	67	87	37.17	32	92				14		0.7	12	5.8	11.9	122	30.1	8	110	141	4.1	121
0	13	0	672	0	81.205	147.043	0	0	2160	Other	68.62	165	F	36	29	9	0	25.2	1	0	1	0	0	0	0	0	0	0	54	111	39.44	28	90	7.3	63	40	20	1.7	0.6	9	6.5	10	130	34.6	6.5	106	134	4.8	131
1	15	0	672	0	54.0056	166.669	0	0	2160	White	80		M	36	44	4	3		1	0	1	0	1	0	0	1	0	0	60	100	37.61	19	95	7.29	120	54	25	3.3	1.4	30	18.4	9	234	31	7.9	106	137	5.4	215
0	6	1	377.539	0	110.772	110.772	0	1	377.539	Other	51.62	147	F	70	58	8	10	23.89	0	0	0	0	1	1	0	0	0	0	79	100	37.94	37	92	7.43			22	1.7	4.9	87	11.1	7.1	149		8	95	138	4.7	251
1	13	0	672	0	31.9325	100.333	0	0	2160	White	85.84		M	47	47	5	8		0	0	1	0	1	0	0	1	0	1	58	86	36.89	24	95				18	1.8	1.7	31	20.4	10.4	127	32	7.3	112	142	4.4	262
1	0	0	672	0	329.5	329.5	0	0	2160	White	83.64	175	M	78	45	8	4	27.31	1	0	1	0	0	0	0	0	0	1	45	124	38.61	35	88	7.15	75	58	19	3.1	0.8	13	4.1	12.7	298	32.4	7.6	102	131	4.5	110
0	13	0	672	0	53.1439	146.608	0	0	2160	White	116.92	180	M	86	57	12	8	36.09	1	0	1	1	1	1	0	1	0	0	59	85		26	82	7.29	54	50	24	4.7	1.6	26	11	9.4	117	30.4		107	141	5.4	260
1	11	0	672	0	677.118	677.118	0	0	2160	White	104.83	170	M	49	52	9	9	36.27	1	0	1	1	1	1	0	1	0	1	43	106	38.7	22	87	7.23	63	59	19	7.1	1.6	20	16.3	8.2	86	41.3	8.2	112	145	4.3	198
1	22	0	672	0	47.7242	112.317	0	0	2160	Black	101.6	170	M	34	20	3	3	35.16	1	0	0	0	1	0	0	0	0	0	92	102	38.56	30	96	7.45			21	0.8	1.8	17	16.2	10.4	257	30.7	8.5	109	143	4.4	106
1	13	0	672	0	57.4361	99.5161	0	0	2160	White	82.51	175	M	41	40	7	8	26.94	1	0	1	1	1	0	0	1	0	0	47	113		24	95	7.39	115	38	21	2.9	1.8	18	9.9	5.7	89	30.2	7.9	108	137	5.7	191
1	10	0	672	0	26.6583	122.227	0	0	2160	White	87.91	175	M	24	29	5	1	28.71	1	0	0	0	1	0	0	0	0	0	60	100	37.06	44	91	7.23	112	61	24	3.3	1	11	19.2	10.4	159	40		110	137	6.1	163
1	14	0	672	0	224.002	648.253	0	0	2160	White	104.52	178	M	50	30	4	9	32.99	0	0	0	1	1	1	0	1	1	0	59	118	37.67	36	91				26		1.2	13	7.1	10.5	257	55.9	8.8	107	148	3.9	193
1	1	0	672	0	39.14	83.0833	0	0	2160	White	50.76	155	F	47	34	4	0	21.13	1	0	0	0	0	0	0	0	0	0	62	124	39.11	28	93	7.3	104	41	17	0.9	0.5	13	9.5	12.1	329	27	8.6	110	138	4.8	141
1	11	0	672	0	53.0719	101.455	0	0	2160	Black	128		F	36	18	2	1		0	0	0	0	1	0	0	0	0	0	53	116	36.78	33	89				24	2.2	1.3	17	9.7	10.5	227	63.1	9	108	143	4.2	171
1	10	0	672	0	486.812	556.559	0	0	2160	Other	66.04	155	F	24	37	9	7	27.49	1	0	1	0	1	1	0	1	0	0	66	101		23	94	7.36	80	41	21	4.4	0.9	15	14.3	11.6	82	46.5		117	142	4.6	190
0	22	0	672	0	1022.11	1022.11	0	0	2160	Other	124.8	180	M	77	39	3	2	38.52	1	0	1	0	1	0	0	0	1	0	71	129	39.56	40	92	7.3	69	70	34		0.6	13	15.7	11.7	395	28.7	9.2	95	141	4.1	173
1	6	1	89.9114	1	89.9114	89.9114	1	1	89.9114	Black	92.4	155	F	77	48	15	10	38.46	1	0	1	1	1	0	1	0	0	1	37	100	36.72	25	95	7.22	40	71	21	5.4	2	17	33.5	9.9	145	33.6	8.6	94	135	4.7	159
1	18	0	672	0	46.2392	93.7672	0	0	2160	White	74.92		F	33	30	4	7		0	0	0	0	1	0	0	1	0	0	65	114	37.22	24	91	7.4			25	1.5	1.2	23	9.8	10.5	166	23.6	9	101	139	4	112
0	5	0	672	0	96.775	200.417	0	0	2160	White	88.56		F	47	34	4	7		0	0	0	1	0	0	0	0	0	0	51	91	36.94	22	79	7.34	76	59	32		0.8	15	9.9	8.5	316	34.1	9.6	97	139	4.6	82
1	22	0	672	0	110.501	1479.07	0	0	2160	White	57.94		F	37	24	5	2		0	0	0	0	0	0	0	0	1	0	56	116	36.78	32		7.42			23	1.1	0.6	15	12.3	9.9	67	32.9	7.5	104	138	3.8	140
0	5	0	672	0	374.741	1231.08	0	0	2160	Other	65.24	168	M	67	35	10	8	23.12	0	0	0	0	1	1	0	0	1	0	63	107	37.83	27	95	7.46	66	35	22	1.5	0.5	14	9.9	9.6	56	33.4	8.1	103	139	4.1	132
0	18	0	672	0	25.3636	69.1731	0	0	2160	White	55		F	31	15	2	0		0	0	0	0	0	0	0	0	0	0	56	95	38.06	22	95				25		0.7	9	14.2	12.7	337	21.1	8.8	106	142	4	179
0	13	0	672	0	76.6492	215.781	0	0	2160	White	66.05		M	37	40	5	6		0	0	0	0	1	0	0	0	0	0	57	97	36.89	24	93	7.3			19	2	0.9	50	15.8	7.6	76	27	7.8	112	143	4.4	172
1	7	0	672	0	39.1089	126.15	0	0	2160	White	53.4		F	44	31	6	7		0	0	0	0	1	1	0	0	0	0	21	82	37.78	33	93	7.28			20	1.6	1.2	23	7.9	10.2	76	34.7	7	112	141	4.1	106
1	17	0	672	0	140.149	1217.59	0	0	2160	Other	72.65	152	F	65	60	3	10	31.44	0	1	0	1	1	1	0	0	0	0	44	85	37.17	19	96				15		3.4	46	26.6	9	252		7.5	105	132	6	187
1	2	1	59	1	59	59	1	1	59	White	78.31		M	77	54	13	5		1	1	1	1	0	0	1	0	1	1	50	117	36.89	34	87	6.99	82	59	11	11.2	2	15	21.3	10.6	111	57.4	6.6	108	140	4.8	153
1	9	0	672	0	39.0792	104.233	0	0	2160	White	88.5	152	F	33	25	2	2	38.31	0	0	0	0	1	1	0	0	0	0	59	121	39.5	38	90				20	2.1	1	13	7.9	12.1	113		7.3	101	135	4.1	326
1	8	1	399.126	0	104.295	366.592	0	1	399.126	Black	72.97		F	36	33	2	7		0	0	0	0	1	1	0	1	0	0	70	84	37.33	24	94				23		0.7	19	14.3	11.6	177		9	108	143	2.9	248
0	14	0	672	0	220.249	672.944	0	0	2160	White	56.13	165	F	34	34	5	5	20.62	1	0	1	0	1	0	1	0	1	0	68	108	37.78	34	84	7.25	60	62	25		0.6	9	25.1	8.5	439	150	7.2	107	140	4	138
0	0	1	267.433	0	255.027	267.433	1	1	267.433	White	47.51	155	F	40	49	4	8	19.78	1	0	0	1	1	0	0	0	0	0	47	97	37	26	93	7.31	68	43	18	4	0.8	18	18.1	9.3	315		7.5	108	137	4.4	128
1	22	1	30.8667	1	30.8667	30.8667	1	1	30.8667	Other	84.57	178	M	137	91	17	4	26.69	1	1	1	0	1	0	1	1	0	0	53	100	36	29	93	7.15	26	70	13	5.1	2.2	29	30.8	12.8	201	40.9	7.4	100	137	5	229
0	17	0	672	0	47.9328	114.765	0	0	2160	White	139.5	170	M	32	43	3	1	48.27	1	0	1	0	0	0	0	0	0	0	82	89	38.78	22	98	7.38	427	41	26		0.8	16	18.2	14.2	315	26.2	9.3	104	142	4.9	170
1	8	0	672	0	206.71	393.415	0	0	2160	Black	94.74	183	M	36	39	12	4	28.29	1	0	1	0	1	0	0	0	0	0	58	89		29	96	6.98	103	74	21	8.6	1.3	12	10.5	6.3	21	150	8.2	110	143	5.2	266
1	17	1	168.402	1	168.402	168.402	1	1	168.402	White	51.02	161	F	47	45	1	7	19.68	0	1	0	1	1	0	0	0	1	0	44	89	36.89	23	92	7.42	64	45	21		1	36	15.8	10.9	476	36.5	7.4	105	133	5.3	200
1	9	0	672	0	29.8294	103.017	0	0	2160	Asian	74.9	178	M	18	31	6	1	23.64	1	0	1	0	0	0	0	0	0	0	61	99	37.4	23	96	7.2	78	59	25	4.1	1.1	18	18.2	8.6	83	35.2		113	143	5.8	192
0	10	0	672	0	30.4606	97.8031	0	0	2160	Other	99.67	178	M	27	26	3	0	31.46	1	0	1	0	1	0	0	1	0	0	58	98	37.9	26	95	7.29	107	47	24	1.9	0.7	12	10.4	12.1	90	39.3		112	138	5.7	142
0	3	0	672	0	32.8311	136.917	0	0	2160	White	116.88		F	58	46	4	7		0	0	1	1	1	1	0	0	0	1	49	129	36.83	26	93				14		1.9	93	13.1	8.2	224	41.7	8.4	108	138	5.1	216
1	0	0	672	0	41.52	90.1667	0	0	2160	White	77		M	35	35	3	6		0	0	0	0	1	0	1	0	0	0	61	96	37.06	45	89				26		0.8	14	8	13.2	143	30.5		102	139	4.5	100
1	19	0	672	0	191.259	1267.21	0	0	2160	Other	103.2		M	32	35	2	4		0	0	0	0	0	0	0	0	0	0	62	134	37.72	27	93	7.38			24	1.4	1	18	20.2	7.8	129	30.5	7.3	107	140	3.8	125
0	15	0	672	0	344.871	433.417	0	0	2160	White	51.97	150	F	76	63	11	8	23.1	1	0	1	1	1	0	0	0	0	1	47	80	37.61	35	86	7.12	53	47	15	5.5	2.3	33	7.7	12.2	219	36.9	6.6	106	140	7.6	227
1	14	0	672	0	171.041	314.141	0	0	2160	White	92.77	165	M	58	51	6	14	34.08	0	0	0	0	1	1	1	0	0	0	57	118	36.67	26	88	7.46	61	25	18	1.4	2.9	112	13.7	10.3	250	118	8.4	99	134	3.4	234
1	3	0	672	0	81.4542	180.568	0	1	1988.57	White	68.36		M	71	57	10	10		0	0	1	0	0	0	0	1	0	0	52	96	37.11	26	93	7.34			16	5.5	5.1	53	21.2	9.5	204	30.2	7.8	100	144	6.3	450
1	10	0	672	0	277.679	624.715	0	0	2160	White	87.05	165	F	28	31	5	2	31.97	1	0	0	0	1	1	0	0	0	0	61	113	37.22	19	83	7.32	63	56	28	0.8	0.5	11	10.1	12.3	278		9.4	97	136	4	292
1	13	0	672	0	76.8961	124.021	0	0	2160	White	61.16	163	F	49	38	4	7	23.02	0	1	0	1	1	0	0	0	0	0	83	84	36.78	38	66				23		5.3	68	11.8	11.7	166		9.6	89	129	4.7	144
0	20	1	634.376	0	73.5761	634.376	1	1	634.376	Other	91.9		M	47	38	5	7		0	0	0	0	0	0	0	1	1	0	67	137	36.72	22	95				24		1.2	74	7.8	9.6	34	28.1	7.7	108	140	4.2	356
1	6	0	672	0	179.599	944.012	0	0	2160	White	68	183	M	46	33	3	0	20.31	1	0	1	0	0	0	0	0	0	0	53	113	38	25	95	7.3	184	42	18	3.9	1	10	25	10	250	26.2	7.2	112	146	4.3	152
1	17	0	672	0	359.879	1029.44	0	0	2160	Other	83.75	170	F	52	25	9	6	28.98	1	0	0	1	0	1	0	0	0	0	64	97	39.11	42	88	7.44	60	35	21	1.5	0.5	8	5.7	9.6	56	46.8	8	104	138	3.8	304
1	19	0	672	0	70.3344	70.3344	0	0	2160	Other	76.02	178	M	48	43	6	7	23.99	0	0	0	0	1	0	0	1	0	0	45	102	37	24	90				24	0.8	4.9	30	17.6	9.9	111	26.6	7.7	99	140	3.7	107
1	13	0	672	0	52.2717	103.144	0	0	2160	Other	106.35	173	M	40	15	2	2	35.53	0	0	0	0	1	0	0	0	0	0	102	118	38.44	31	91				22		1.3	20	9.5	12.8	132	97.4	7.8	107	142	3.6	93
1	19	0	672	0	71.3736	140.467	0	0	2160	White	55.35	132	F	42	40	2	9	31.77	0	0	0	1	1	1	0	1	0	0	65	132	36.89	26	92				25	1.4	0.9	23	5.1	9.7	211		9.1	105	141	3.9	179
1	22	0	672	0	114.039	519.232	0	0	2160	White	79.9	157	F	47	24	4	2	32.42	0	0	0	0	1	0	0	0	0	0	64	116	37.28	28	91	7.5	62	40	28	1.2	1.4	25	15.4	10.2	513		7.7	99	136	4.3	131
1	18	0	672	0	72.2783	165.832	0	1	1661.57	White	49.27	157	F	53	30	4	4	19.99	0	0	1	0	0	0	0	0	0	1	48	107	36.94	14	94	7.27			16	0.8	0.7	8	5.1	7.4	232		7.6	116	140	3.8	94
0	17	0	672	0	99.8903	336.2	0	0	2160	Black	98.84		F	51	46	3	7		0	0	0	1	1	1	0	1	0	0	42	77	38.5	25	88				26		1.8	124	12.4	7.6	188	28.6	7.9	107	142	4.1	156
0	0	0	672	0	34.9656	61.3731	0	0	2160	Other	77.11	175	M	96	78	12	6	25.18	1	0	1	0	1	0	0	0	0	0	55	99	37.2	21	94	7.39	111	40	24	1	1.5	24	8.8	9.8	98	36.9	7.7	107	136	4.9	169
0	17	0	672	0	115.718	285.006	0	0	2160	Other	71.28	160	F	20	43	5	7	27.84	1	0	1	0	1	0	0	0	1	0	62	80		23	97	7.27	78	49	20	5.6	0.9	16	18.4	7.8	163	31	8.3	110	140	4.4	141
1	16	0	672	0	74.5844	166.045	0	0	2160	White	143.81	157	F	36	37	1	6	58.34	1	0	1	1	1	1	0	1	0	0	49	136	37	31	92	7.32	126	45	21	2.8	0.9	13	12.7	8	200	28.4	8.5	107	137	4.5	239
1	11	0	672	0	27.3119	98.3431	0	0	2160	White	96.74	178	M	23	35	2	4	30.53	1	0	1	0	1	0	0	1	0	0	51	97	38.5	28	92	7.27	80	45	22	2.8	0.9	12	11.3	10.1	133	36.4		115	138	7.1	140
0	16	1	69.8167	1	69.8167	69.8167	1	1	69.8167	White	61.3	160	M	127	101	15	10	23.95	1	1	1	1	1	0	0	1	0	1	21	109	37.17	31	95	7.22	87	50	15	6.4	6.4	87	17.9	10.5	220	58.5	8.6	107	143	8.7	264
1	18	0	672	0	70.5181	380.463	0	0	2160	White	46.83	168	F	63	47	10	5	16.59	1	0	1	0	0	0	0	0	0	0	51	111	37.28	28	93	7.4	119	54	29	4.4	0.9	33	27	8.8	227	150	9.9	94	135	4	176
1	3	0	672	0	39.0036	135.683	0	0	2160	White	70.12	180	M	32	23	2	1	21.64	0	0	0	0	0	0	0	0	0	0	59	99	37.78	24	94	7.42	122	34	21	1.6	0.9	13	28.7	10	180		7.4	115	144	3.6	117
0	20	0	672	0	405.234	476.15	0	0	2160	White	104.8	173	F	65	58	13	6	35.02	1	0	1	1	1	1	0	0	0	1	45	125	39	37	84	7.22	38	51	18	4.9	1	18	27	11.8	57	48	6.3	117	143	3.8	137
1	21	1	67.9167	1	67.9167	67.9167	1	1	67.9167	White	54.2	173	M	58	40	5	12	18.11	1	0	1	1	0	0	1	1	1	1	2	105	36.83	27	95	7.4	113	38	22	1	1	24	20.8	8.7	165	30.7	6.5	107	137	3.9	149
1	0	0	672	0	92.0783	208.961	0	0	2160	White	71.29		M	66	34	5	5		0	1	0	0	1	0	0	0	0	0	54	99	39.44	25	93				18		12	55	9	8	186		8.9	95	134	4.7	411
0	20	0	672	0	48.2758	140.898	0	0	2160	White	85.6		M	55	28	2	5		0	0	0	0	0	0	0	0	0	0	72	117	37.28	27	92				28		0.6	10	6.9	9.8	421	31.8	8.8	104	140	4	303
0	3	0	672	0	61.8525	229.867	0	0	2160	White	78.46	175	M	64	58	7	2	25.62	1	0	1	0	0	1	0	0	0	1	66	133	39.17	30	97	7.26	135	50	20	3.8	1.4	30	1.1	8	190	46.2	8.3	111	139	5	162
1	18	0	672	0	70.9125	167.127	0	0	2160	White	65.24	157	F	59	45	8	7	26.47	0	0	0	0	0	0	0	0	0	0	46	99	37.56	28	95	7.38			13	1.2	1.9	49	9.8	8.3	67	41.3	8	101	128	4	150
1	12	0	672	0	75.4364	147.089	0	0	2160	White	95.5		M	32	17	4	2		0	0	0	0	0	0	0	1	0	0	60	131	38.22	32	89	7.43	181	33	21	2.1	1	9	13.8	10.1	124	27.9	7.7	110	137	4.9	218
0	3	0	672	0	36.9917	225.283	0	0	2160	Black	67.43	170	M	32	30	3	1	23.33	1	0	0	0	1	0	0	0	0	0	61	102	37.06	31	96				15		1.3	48	16.7	6	140	36.1	4.9	124	147	5	163
1	12	0	672	0	148.27	216.869	0	0	2160	Other	71.92	155	F	33	44	7	6	29.94	1	0	1	1	1	0	1	1	0	0	57	102	39.56	27	98	7.43	117	45	28	1.3	0.9	19	14.6	8.4	308	57.7	7.9	98	137	7	150
1	18	0	672	0	63.9325	92.3392	0	0	2160	White	112.48		M	47	53	3	6		1	0	0	1	1	0	0	0	0	0	59	59	37.17	21	93	7.38	328	48	28	1.2	2.2	51	12.7	14.4	171	31	8.7	101	141	4.6	125
1	11	0	672	0	100.449	146.701	0	0	2160	White	79.82	160	F	26	39	4	5	31.18	1	0	1	1	1	0	1	1	0	0	60	89		25	90	7.33	139	48	23	3.8	0.9	20	17.5	7.7	171	31.2	9.3	113	145	5.8	236
1	0	0	672	0	70.1875	349.026	0	0	2160	White	78.92	178	M	47	33	8	3	24.91	1	0	1	1	0	0	0	1	0	0	12	96	36.89	34	92	7.29	95	50	21	2.4	1.1	19	32.5	7.6	141	51.5	7.6	110	140	6	209
0	9	0	672	0	31.4858	149.489	0	0	2160	White	90.35	178	M	28	43	5	2	28.52	1	0	1	0	1	0	0	1	0	0	58	96	37.2	24	91	7.32	73	46	22	1.6	1.3	37	13.6	9.5	192	41.2		112	138	6.7	161
1	13	0	672	0	435.903	435.903	0	0	2160	White	98	185	M	30	20	3	2	28.63	1	0	0	0	0	0	0	0	0	0	79	81	39.22	21	92	7.42	94	63	35	1.2	0.6	15	17.3	10	362	81.2	8.3	101	142	4.2	147
1	10	0	672	0	28.1231	123.151	0	0	2160	Other	122.01	183	M	30	20	4	3	36.43	0	0	1	0	1	1	0	0	0	0	68	92		30	93	7.39	121	43	27	1.2	1.2	19	11	11.5	166	28.8	8.1	101	137	4.8	177
0	1	0	672	0	39.8353	421.8	0	0	2160	Other	97.4		F	72	47	9	5		0	0	0	0	0	1	0	0	0	0	40	86	37.11	25	97	7.4	105	26	16		1.2	33	4.7	8.9	58	65.6	8.5	107	132	3.7	146
1	9	0	672	0	79.6925	247.855	0	0	2160	White	54.75		F	53	60	6	9		0	0	1	1	1	1	0	1	0	0	43	86	37.8	34	80	7.35			18	2.4	1.2	34	16	10.8	151	68	8	104	140	5.2	410
1	15	0	672	0	147.532	236.357	0	0	2160	Black	68.74		M	32	34	6	2		1	0	0	0	0	0	1	0	0	0	62	172	38.72	27	95	7.32	65	44	24	2	0.9	15	14.5	13.5	156	33.3	7.5	99	136	3.9	151
1	15	0	672	0	125.158	264.836	0	1	1064.79	Other	72.92	160	F	46	43	1	7	28.48	0	0	0	1	0	0	0	0	0	0	40	83	36.89	23	94				24		0.9	21	10.1	9.7	249	28.6	8.2	100	135	4.3	132
1	5	0	672	0	61.1569	106.616	0	0	2160	Other	122.4		M	49	26	9	4		1	0	1	0	1	1	0	0	0	0	30	88	38	34	88	7.3	169	40	21	1.6	1.5	23	11.6	10.8	240	25.3	7.2	109	139	4.4	182
0	16	0	672	0	413.805	528.366	0	1	2119.37	White	64.62	157	M	81	47	8	9	26.22	1	0	0	1	1	1	0	0	0	0	49	72	37.56	30	83	7.32	44	64	29	1.1	2.8	57	9.1	8.2	127	59.6	8.3	100	140	5.6	168
1	4	1	475.772	0	91.2411	183.522	0	1	475.772	White	39.08		F	42	45	4	4		0	0	1	1	0	0	0	0	0	0	50	122	37.11	39	91	7.44	36		35	2.9	0.5	16				85.6	9.2	108	154	3.4	203
1	18	0	672	0	50.0911	161.136	0	0	2160	White	91.59		F	29	26	4	5		0	0	0	1	1	0	0	0	0	0	56	103	37.28	25	92				29		0.8	19	16.1	10.1	238	25.4	7.8	104	141	3.9	137
1	12	0	672	0	53.7014	100.599	0	0	2160	White	51.95		F	25	26	0	2		1	0	0	0	1	0	0	0	0	0	72	104	37.78	28	92	7.36	111	44	23		0.5	12	10.4	12	208		7.7	112	144	3.6	133
1	14	0	672	0	88.8575	479.899	0	1	2097.57	White	69.8		F	40	33	4	8		0	0	0	1	1	0	1	1	0	0	51	100	36.78	26	91				26		1.3	27	19.7	11.4	224	27.1	8.8	99	139	3.7	139
0	18	0	672	0	130.15	216.205	0	0	2160	White	53.92	175	M	75	55	9	6	17.61	1	1	1	0	0	0	1	1	0	1	49	172	37.89	23	80	7.16	154	42	14	2.4	11.7	124	15	10.2	145	31.5	5.7	114	141	5	204
0	10	0	672	0	560.575	560.575	0	0	2160	Asian	63.31	160	F	54	40	5	1	24.73	1	0	1	0	1	0	0	0	0	0	52	112	37.6	28	86	7.25	45	31	19	3.7	1	19	27.8	11.6	254	150	8.3	102	136	3.8	147
0	0	0	672	0	113.448	184.5	0	0	2160	Other	118.16		F	23	45	8	7		1	0	1	1	1	0	1	1	0	1	66	86	37.39	23	82	7.33	57	50	25	1.6	1.5	39	8.2	11.6	200	36.5	8.1	113	150	4.2	160
1	23	0	672	0	70.1772	136.119	0	0	2160	Other	84.91		M	50	43	4	5		1	0	0	0	1	0	0	0	0	0	58	142	37.22	31	88	7.37	160	36	21	1	0.8	17	9.9	7.6	206	31.1	7.9	113	144	3.8	135
1	14	0	672	0	40.4997	1086.35	1	1	1086.35	White	85.71		F	32	36	3	6		0	0	0	0	1	1	0	0	0	0	75	78	36.89	24	89				25		0.9	32	8.5	8.6	80	25.9	8.2	100	137	3.9	277
0	19	1	94.0133	1	94.0133	94.0133	1	1	94.0133	Other	94.9		M	50	55	11	4		1	0	1	0	0	0	0	0	0	1	66	124	38.83	27	95	7.3	145	37	18	3.6	1.4	67	14.8	15.1	36	150	7.2	112	142	4.5	304
1	17	0	672	0	51.6933	143.6	0	0	2160	White	58.32	165	F	45	36	5	2	21.42	0	0	1	0	0	0	0	0	0	0	62	111	37.06	20	90				17		2	36	15.8	9.3	445	48.5	7.2	111	136	4.8	116
1	23	0	672	0	66.3669	186.969	0	0	2160	White	51.75	160	M	31	31	3	7	20.21	0	0	0	1	1	0	1	1	0	0	52	85	37	33	93				25		0.5	22	9.3	8.6	70	26	7.6	109	142	3.7	93
0	1	0	672	0	36.8536	62.65	0	0	2160	Other	61.23		F	44	26	8	1		0	0	1	0	0	0	0	0	0	1	57	81	36.94	28	94	7.31			18	1.7	2.1	26	7.8	12	130	27.6	7.3	112	143	7.9	267
1	17	0	672	0	119.043	119.043	0	1	1734.88	Other	88.38	160	F	28	43	3	9	34.52	0	0	0	0	0	0	0	0	1	0	61	125	37.17	32	92				26		0.7	9	8.6	11.1	158	23.4	8.3	105	141	3.9	114
1	20	0	672	0	69.6433	307.094	0	0	2160	Other	115.82	188	M	22	18	6	0	32.77	1	0	0	0	0	0	0	0	0	0	60	129	38.06	31	96	7.29	101	53	24		1.1	15	11.6	13.7	288	25.7	7.9	107	139	5.2	115
1	15	0	672	0	121.726	261.355	0	0	2160	Black	31.78		M	66	30	2	6		1	0	0	0	1	1	0	0	0	0	71	148	39.22	44	73				18		1.9	35	12.3	7.1	197	150	7.1	119	145	3.8	237
1	3	0	672	0	231.034	231.034	0	0	2160	Other	76	178	M	46	30	7	7	23.99	1	0	1	0	1	1	0	0	0	0	55	121	38.61	26	92	7.28	74	48	22	1.3	0.6	12	12.8	10.8	57	31.4	7.3	108	136	4.3	226
1	6	0	672	0	155.601	277.317	0	0	2160	White	97.1	183	M	46	22	3	3	28.99	0	0	1	0	0	0	0	0	0	1	52	151	37.39	23	87	7.35			21	1.3	0.5	9	19.3	8.1	546	34.6	7.2	111	138	3.4	100
1	2	0	672	0	40.6347	84.3369	0	0	2160	Other	159.43		M	50	24	3	5		0	0	0	0	1	1	1	0	0	0	66	137	36.94	29	90	7.49	79	51	32	1.7	0.7	26		14.7			7.8	99	141	3	166
1	10	0	672	0	24.9708	103.645	0	0	2160	White	82.88	185	M	18	31	1	3	24.22	1	0	0	0	0	0	1	0	0	0	60	98		28	95	7.36	118	46	25	1.5	0.9	19	11.5	8.1	150	61.2		111	140	6	181
1	20	0	672	0	96.3758	231.643	0	0	2160	Other	101.89	185	M	43	36	4	10	29.77	0	0	0	0	0	0	1	0	0	0	27	71	36.5	29	87				21		1.4	37	7.4	10	135	26.2	8	113	145	5.9	134
0	20	0	672	0	72.1697	137.952	0	0	2160	White	124.87		M	34	18	3	6		0	0	0	0	1	0	1	0	0	0	77	114	37.06	28	87	7.46	149	31	22	2.1	1.8	21	8.2	12.3	215	22.3	8.8	109	141	4.9	130
1	0	1	41.7733	1	41.7733	41.7733	1	1	41.7733	Black	64.5		F	46	53	3	9		1	0	0	0	1	1	0	0	0	0	65	118	36.83	26	95	7.43	133	40	22	2.5	2.4	72	7.9	6.7	310	93.8	9.3	100	137	5	122
0	19	0	672	0	38.6964	93.9	0	0	2160	Other	74.24		M	30	34	7	4		1	0	1	1	1	0	0	1	0	0	58	99	38.44	29	94	7.35	147	37	20	2.1	0.9	19	14.5	12.6	157	26.9	7.2	109	141	5	159
1	8	0	672	0	199.25	611.54	0	0	2160	Other	98.16	160	F	62	48	10	8	38.34	1	0	1	1	1	1	0	1	0	0	59	80		27	94	7.28	89	51	25	2.7	2.4	43	11.4	6	133	34.5	8.7	103	135	5.8	243
1	17	0	672	0	73.8033	311.567	0	0	2160	Black	58.3	157	F	67	46	8	7	23.65	0	1	0	0	1	1	0	0	0	0	57	89	37.83	26	91				20		4.3	124	16.9	7.5	181	25.2	8.4	106	143	6.1	261
1	19	1	47.9064	1	47.9064	47.9064	1	1	47.9064	Asian	65.84		M	97	86	11	10		1	0	1	0	0	0	0	0	0	1	53	102	36.78	34	95	7.16	120	35	15	14.3	2.1	40	24.2	10	220	55.5	6.7	104	138	6.5	300
1	0	0	672	0	405.519	711.285	0	0	2160	White	201.95	183	M	56	30	4	3	60.3	1	0	0	1	0	1	0	0	0	0	55	88	36.56	21	90	7.34	66	59	27	1.3	1.1	18	12.7	11.5	281	26.8	7.7	111	149	4.4	220
1	18	1	77.7264	1	77.7264	77.7264	1	1	77.7264	White	99.9	188	M	103	52	16	5	28.27	1	0	1	0	0	0	0	0	0	1	52	128	38.56	25	88	7.12	71	56	16	6.5	4.7	59	45	12.1	26	60.5	6.2	106	137	6.7	367
1	10	0	672	0	28.9861	105.116	0	0	2160	Other	92.58	170	M	19	23	1	0	32.03	1	0	1	0	1	0	0	1	0	0	73	100	37.28	26	96	7.34	116	47	25	3.1	1.1	17	18.9	9.2	128	32.6		107	139	5	169
1	20	0	672	0	89.4153	164.896	0	0	2160	White	75.88	170	F	29	19	1	2	26.26	1	0	0	0	0	1	0	0	0	0	66	113	38.39	31	94	7.49	91	37	26		0.6	8	14.5	12.1	170		7.9	104	140	4	277
1	23	0	672	0	90.55	90.55	0	1	936.05	White	55.02		F	40	46	2	7		0	0	0	0	1	0	0	0	1	0	58	70	37.06	24	95				22		0.7	16	12.2	10.8	150	26.4	7.9	90	122	5.1	139
1	21	0	672	0	143.539	209.209	0	0	2160	White	66.4	163	F	44	36	7	5	24.99	1	0	0	0	1	0	0	1	0	0	54	95	37.11	23	95	7.34	93	48	24	2	0.9	24	9.6	8.4	110	28.8	8	109	140	4	153
1	8	0	672	0	58.1661	131.783	0	0	2160	White	96.07	175	M	50	26	7	4	31.37	1	0	0	0	1	1	0	0	0	0	55	67	36	24	89	7.39	113	54	24	0.5	5.1	44	8.2	8.5	218	30.7	8.2	101	141	4	123
1	8	0	672	0	32.4339	78.8833	0	1	1719.85	White	62.84		M	70	44	6	8		0	0	0	1	1	0	0	0	0	0	52	77	39.1	23	94				23	1.9	5.2	41	10	6.8	205	29.1	8.6	102	140	4.5	221
1	9	0	672	0	347.261	534.383	0	0	2160	Other	104.33	185	M	89	50	11	1	30.48	1	0	1	1	1	0	0	0	0	1	1	157	39.56	41	83	7.15	29	63	9	7.4	2.4	18	9	14	188	35.7	5.2	111	139	6.4	178
0	3	0	672	0	38.215	178.345	0	0	2160	Other	106.33		F	54	41	4	2		0	0	1	0	1	0	0	0	0	0	50	121	36.94	34	91	7.4	75	40	22	2.2	1.5	26	14.5	7.8	301		7.9	101	136	4.5	165
1	19	1	115.771	1	115.771	115.771	1	1	115.771	Black	98.27	165	F	54	48	6	10	36.1	1	0	1	1	1	0	1	1	0	0	79	96	33.6	31	75	7.18	380	62	15	12.2	0.9	22	21.7	7.9	213	150	5.9	117	150	4.4	339
1	9	0	672	0	344.485	605.3	0	0	2160	White	115.34	173	M	53	46	11	1	38.54	1	0	1	0	0	0	0	0	0	0	49	93		30	89	7.07	64	71	23	9.6	2.3	23	10.1	9.1	107	40.2		110	148	7.2	238
1	12	0	672	0	54.2678	222.084	0	0	2160	Other	78.2		F	34	28	2	2		0	0	0	0	1	0	0	0	0	0	55	103	36.94	36	95				22		0.5	6	11.7	11.8	223		7.2	107	138	3.8	113
1	13	0	672	0	73.9	73.9	0	0	2160	White	100.2		F	39	33	3	3		0	0	1	0	1	0	0	0	0	1	58	140	37.11	27	91	7.22	52	66	25	0.7	0.5	16	8.2	11.1	150	35.5	7.7	101	136	5	127
1	18	0	672	0	102.78	646.173	0	0	2160	White	150	178	M	35	27	4	0	47.34	0	0	0	0	0	0	0	0	0	0	63	131	39.61	24	91	7.36	119	46	25	1.3	1.1	12	17.5	12	232		7.6	101	134	3.8	114
0	20	0	672	0	69.3714	164.267	0	0	2160	Other	53		F	27	27	4	4		0	0	0	0	1	0	1	0	0	0	65	102	36.83	35	87	7.37	66	37	26		0.7	16	5.2	15.8	116	40.9	9.6	101	141	4.5	168
0	1	0	672	0	112.394	663.866	0	0	2160	Other	78.75	165	M	77	30	6	0	28.93	1	0	1	0	0	0	0	0	0	0	31	146	37.28	25	91	7.37	143	42	23	2.6	1.3	20	16.2	7.8	84	29.7	7.3	107	140	4.7	216
0	2	0	672	0	64.4403	373.433	0	1	1893.78	Other	56.73		F	48	37	5	9		0	0	1	1	1	1	0	1	1	0	62	94	38.06	30	93				27		1.4	17	7.3	11	324	28.6	10.1	95	132	4.3	242
1	21	0	672	0	41.6808	234.229	0	0	2160	Other	62.46		F	25	28	3	6		0	0	0	1	1	0	0	0	0	0	64	70	36.67	26	92	7.31	65	50	23	2.1	1	13	8.6	10.4	129	37.4	7.6	107	140	4.3	165
0	5	0	672	0	252.207	346.688	0	0	2160	White	64.33	159	F	96	65	15	8	25.45	1	0	1	0	1	1	0	0	0	0	10	126	37.44	32	90	7.12	62	65	19	1.8	0.6	33	11.2	8.4	71	26.1	6.9	116	145	4.4	334
1	4	0	672	0	107.162	273.433	0	0	2160	White	74.9		F	62	48	10	3		1	0	1	0	1	0	0	0	0	0	45	124	37.72	23	97	7.17	97	48	15	5.2	1	12	12.4	4.7	51	58.9	8.8	121	149	4.2	344
0	19	0	672	0	131.076	238.25	0	0	2160	White	63		F	54	46	8	7		1	0	1	1	1	0	0	1	0	0	55	118	37.1	33	94	7.5	106	35	26	1.4	3.9	29	11.1	7	192	29.4	8.3	102	146	3.2	101
1	2	1	86.3917	1	86.3917	86.3917	1	1	86.3917	Other	100.25	175	M	35	29	10	3	32.73	1	0	1	0	0	0	1	0	0	0	77	67	35.2	30	97	7.33			21	4.1	2.1	30	27.9	13.7	113	91.5	7	107	144	4.1	153
1	16	1	29.5167	1	29.5167	29.5167	1	1	29.5167	White	77.89	165	M	29	34	8	3	28.61	1	0	1	0	0	0	0	1	0	0	55	99	37.56	23	83	7.22	62	65	22	2.6	1	15	12.4	12	251	24.2	7.3	109	141	4.8	170
0	20	0	672	0	114.456	403.707	0	0	2160	Black	113.38	188	M	57	28	4	5	32.08	0	0	0	1	1	0	0	0	0	0	55	138	38.3	42	91	7.37			25	1	2	47	11.3	11.5	147	79.4	8.7	98	136	4.4	131
1	13	0	672	0	79.6689	316.833	0	1	755	White	60.15		M	59	44	6	10		1	0	1	0	1	1	1	0	0	1	51	114	36.89	37	93	7.27	100	43	15	6.4	1.2	18	21.7	8.1	193	45	7.2	109	139	4.1	180
1	12	0	672	0	29.7044	317.494	0	0	2160	White	76.66		F	50	36	3	9		0	0	0	1	1	1	1	1	0	0	48	114	37.17	32	89	7.37			18	1.3	2	66	9.7	8.3	240	37.9	8.1	106	139	4.3	287
0	11	1	486.665	0	26.3511	486.665	1	1	486.665	White	72.15	180	F	39	30	6	6	22.27	0	0	1	0	1	0	0	0	1	0	67	104	36.83	32	93	7.32	91	50	22	6.4	1.9	26	67.5	7.7	136	57.9		107	138	6	177
0	0	0	672	0	401.281	424.983	0	0	2160	Other	35.63	152	F	64	50	8	3	15.42	1	0	1	0	0	0	0	0	0	1	20	112	38.6	28	89	7.17	26	34	12	4	0.9	26	13.9	9.9	690	32.6	7.4	109	139	4.8	161
1	16	0	672	0	30.6419	261.904	0	0	2160	White	78.55	165	F	50	27	8	1	28.85	1	0	1	0	0	0	0	0	0	1	25	118	36.89	34	94	7.34	85	38	19	2	0.9	12	17.4	9.4	131	31.9	8	107	133	3.9	173
1	10	0	672	0	58.515	100.66	0	0	2160	White	74.38	173	M	44	36	6	3	24.85	1	0	1	0	1	1	0	1	0	0	52	115	38.6	27	93	7.35	128	48	23	1.6	0.9	15	9.7	9.1	144	29.9	7.1	113	139	5.7	133
1	9	0	672	0	31.3031	101.734	0	0	2160	White	108.76	180	M	27	34	3	3	33.57	1	0	1	0	1	1	0	1	0	0	60	108	37.56	26	95	7.33	105	51	25	1.6	0.8	21	24.3	7.6	141	24.9		109	142	4.5	189
1	9	0	672	0	128.205	198.678	0	0	2160	Black	62.05	163	F	61	50	14	5	23.35	1	0	1	0	1	0	0	1	0	0	57	90		22	76	7.3	89	46	22	3.5	5.1	35	12	6	66	50.7	9.1	103	137	6.4	181
1	8	1	471.237	1	471.237	471.237	1	1	471.237	White	100.2	180	M	49	24	7	4	30.93	0	0	1	1	1	1	0	1	0	0	64	97		35	95	7.42	85	48	27	2.1	1.2	19	23.3	11.2	126	29.5		99	139	5	288
0	11	0	672	0	51.875	123.178	0	0	2160	White	120.87	175	M	28	42	8	5	39.47	1	0	1	0	1	1	1	1	0	0	60	109	37.39	36	96	7.29	85	50	22	3.4	0.9	18	13	8.9	114	43.1		108	144	5.8	259
0	18	1	173.232	0	181.232	181.232	0	1	173.232	White	73.75		M	32	27	1	0		1	0	1	0	0	0	0	0	0	0	71	131	38.67	24	100	7.34	182	44	21	6.2	1	13	21.2	7.9	114	43.1	8.5	117	150	5.6	255
0	20	1	51.9061	0	48.1561	48.1561	0	1	51.9061	White	68.12	175	M	34	27	3	4	22.24	0	0	0	0	1	0	1	1	0	0	82	91	36.5	38	83	7.35			23	1.4	1.1	26	25.6	9.7	396		8.7	105	139	4.5	175
0	3	0	672	0	40.4328	109.55	0	0	2160	White	189.8	193	M	39	20	4	3	50.95	0	0	1	0	0	1	0	0	0	1	49	89	36.83	25	94				25		1.3	23	12.1	13.6	162	25	8.1	101	135	3.9	322
1	1	0	672	0	42.7531	447.75	0	0	2160	White	114.82		M	43	20	5	2		0	0	0	1	1	0	0	0	0	0	63	117	37.83	28	92				21		1.8	51	4.4	7.8	143	26.7	6.9	110	141	5.3	174
0	15	0	672	0	24.8947	98.3086	0	0	2160	White	87.17	180	M	77	58	7	6	26.9	0	1	0	0	1	1	0	1	0	0	73	122	37.06	36	92	7.3	130	41	21		0.8	12	15.6	9.5	146	23.7	7.8	110	140	4.5	184
1	10	0	672	0	77.3406	101.441	0	0	2160	White	78.81	171	M	22	36	3	5	26.95	1	0	0	0	1	1	0	1	0	0	56	106	37.9	26	92	7.34	130	44	21	3.1	0.6	15	14.8	8.8	120	35		112	143	5	252
0	5	1	474.549	0	133.312	177.549	0	1	474.549	White	60.9	152	F	89	63	7	4	26.36	1	0	1	0	1	0	0	0	0	1	4	170	37.22	31	96	7.22	123	29	11	2.1	1.3	48	42.2	8.9	184	37.9	6.7	108	139	4.2	259
1	19	0	672	0	241.979	424.46	0	0	2160	Other	69.93	165	F	51	42	4	6	25.69	1	0	0	1	1	0	1	0	0	0	58	120	37.22	30	90	7.28	76	70	25		0.5	14	15	11	154	37.1	7.5	97	132	4.6	102
1	21	0	672	0	46.8811	162.252	0	0	2160	White	142.6		M	47	30	3	7		0	0	0	1	1	1	1	1	0	0	94	117	37	39	93	7.41			21		1.2	34	7.7	11	95	30.1	8.3	108	143	4.8	476
1	17	0	672	0	25.4347	385.133	0	0	2160	White	78.51		M	34	27	3	4		0	0	0	0	1	0	0	0	0	0	92	109	37.22	27	95	7.33			11	3.4	1.7	47	12.3	14.6	289	28.1	8.4	104	140	3.7	153
1	17	0	672	0	76.85	120.333	0	0	2160	Other	86.6	170	M	34	46	9	7	29.97	1	0	1	0	1	1	0	1	1	0	52	68		21	98	7.31	61	40	21	1.6	1	19	13.4	13.9	140	30.1	8.1	105	138	5.8	345
0	23	0	672	0	208.288	423.15	0	0	2160	White	82	178	M	55	40	5	3	25.88	0	0	0	0	0	0	0	0	0	0	53	107	37.72	31	92				27		2.2	45	10.9	9.2	286	37.6	8.1	107	143	4.3	154
1	12	0	672	0	58.2492	238.658	0	1	1715.16	White	80.8		M	32	35	3	7		0	0	0	0	0	1	0	0	0	0	67	126	37.44	23	98				23		1.2	24	16.8	14.1	267	24.5	9.1	109	142	4	289
0	7	1	640.243	0	33.3828	133.076	0	1	640.243	White	97.01		F	46	44	7	9		1	0	1	0	1	0	0	0	0	0	62	121	37.56	25	96	7.33	101	49	21	3.1	0.5	15	8.8	9	124	33.8	6.5	99	130	4	180
0	21	0	672	0	61.1189	114.123	0	0	2160	Black	85.41	163	F	25	33	4	2	32.15	1	0	0	0	0	0	0	0	1	0	50	109	37.22	24	90	7.38	160	38	22	2	0.7	10	11.3	8.3	205	27		110	140	4.1	184
1	20	0	672	0	149.362	261.817	0	1	2115.32	White	87.81	168	M	40	38	5	8	31.11	0	0	0	0	1	0	0	0	1	0	87	91	38.5	29	95				24		0.8	14	8.8	11.2	59	27.6	8.8	104	141	4.1	100
1	10	0	672	0	29.4514	221.85	0	0	2160	White	89.77		M	22	18	5	3		0	0	1	0	1	0	0	0	0	0	75	117	37.11	33	90	7.34			20	2	1.3	17	11.3	10.8	126	150	7.8	107	137	4.9	119
1	19	0	672	0	289.697	329.883	0	0	2160	White	94.1	183	F	5	23	0	3	28.1	0	0	0	0	1	0	0	0	0	0									27		0.6	12	14.5	12.2	265	19.8	10.9	103	140	4.3	132
1	16	1	212.965	1	212.965	212.965	1	1	212.965	White	74.87	160	F	100	54	16	4	29.25	1	0	1	0	0	0	0	0	0	1	49	112	37.44	36	88	7.21	69	48	18	1.9	2.6	50	25.8	10	49	44.7	7.3	105	133	4.2	136
1	0	0	672	0	215.95	397.75	0	0	2160	White	75.42	173	M	74	46	11	6	25.2	0	0	1	1	1	0	0	1	0	1	43	151	37.11	35	88	7.43			26	0.7	1.5	62	12.9	9.8	186	150	8	101	144	4.2	118
1	17	0	672	0	91.6692	138.44	0	0	2160	White	94.37	160	M	59	46	3	6	36.86	1	0	0	0	1	1	1	0	0	0	53	94	37.44	26	93	7.24	122	50	20	2.8	2.1	34	9.9	9.5	166	36.2	7.2	110	136	5.9	182
1	10	0	672	0	121.65	147.563	0	0	2160	White	85.91	168	F	36	25	4	5	30.44	0	0	1	0	1	1	0	1	0	0	56	89	37.6	34	91	7.3	116	49	22	2.49	0.7	19	16.8	7.1	185	27.2	8.4	109	138	4.9	173
1	23	0	672	0	473.713	595.409	0	0	2160	White	37	145	F	111	59	13	5	17.6	1	0	0	0	0	0	0	0	1	0	51	106	37.06	33	80	7.25	35	34	11	3.6	4.5	55	10	9.4	150	89.5	6.6	91	120	4.8	238
1	9	0	672	0	35.7353	127.095	0	0	2160	White	79.34	178	M	33	36	4	5	25.04	1	0	1	0	1	1	0	1	0	0	56	91	37.33	19	74	7.33	193	39	21	1.7	1.2	24	17.5	8.1	129	29.8	8.6	111	141	5.4	175
0	15	0	672	0	336.167	336.167	0	0	2160	Asian	100	182	M	57	42	3	7	30.19	1	0	0	0	1	1	0	0	0	0	58	84	37.61	25	99	7.33	168	67	33	1	2.2	82	7.4	8.8	259	28.9	8.3	95	133	4.6	282
1	14	0	672	0	27.04	155.283	0	0	2160	Other	93.63	170	M	48	46	7	4	32.4	1	0	1	0	1	1	0	1	0	0	47	100	37.6	24	92	7.26	86	56	24	2.2	1	25	13.6	8.5	100	29.6		110	139	5.5	215
1	0	0	672	0	358.344	567.541	0	0	2160	White	107.92	163	M	68	28	8	3	40.62	0	0	0	0	0	0	0	0	0	0	57	132	37.89	31	87	7.33			21	1.2	1.2	15	12	10.5	34	77.6	7.5	100	136	4.3	160
1	15	0	672	0	123.039	434.498	0	0	2160	Black	86	183	M	47	32	7	2	25.68	0	0	1	1	0	0	0	0	0	0	38	107	37.1	27	93	7.44			25	3.1	1.9	39	6.8	12.8	174	35.4	8.8	99	137	4.5	107
1	11	0	672	0	466.851	941.342	0	0	2160	White		175	M	74	56	9	6		0	0	0	0	1	0	1	0	0	1	45	103	37.11	25	90	7.18	52	68	22	1	2.1	46	14.1	9.4	340	38.7	7.2	101	138	4.8	91
1	6	0	672	0	35.9933	83.5333	0	0	2160	Other	74.5		M	24	19	2	0		1	0	0	0	0	0	0	0	0	0	78	135	37.72	32	85				18	3.1	1	9	14.1	10.9	141		7.8	112	148	4.4	148
1	8	0	672	0	33.1769	126.094	0	0	2160	White	76.81	175	M	34	14	3	3	25.08	0	0	1	0	0	0	0	0	0	0	64	89	38.2	28	91	7.31	130	48	21	2.8	0.7	11	13.4	9.5	105	31.4	7.6	111	137	5.7	143
1	10	0	672	0	35.54	100.077	0	0	2160	White	94.9	188	M	33	37	9	6	26.85	1	0	1	0	1	1	0	0	0	0	49	94	37.4	25	95	7.21	95	52	21	5.5	1.4	22	24.3	9.5	90	30.4		110	137	4.7	228
1	23	0	672	0	64.6953	139.967	0	0	2160	White	50.61	165	M	57	37	8	5	18.59	0	0	1	1	1	0	0	0	0	0	56	145	37.28	28	90				21	2	0.8	20	28.8	9.1	125	40	7.9	111	146	3.8	91
1	15	0	672	0	243.069	839.433	0	0	2160	Other	60.59	150	F	75	41	8	1	26.93	1	0	0	0	1	0	0	1	0	0	55	97	37.7	27	95	7.11	70	53	15	3.1	2.2	29	14.8	7.2	62	32.5	6.3	113	142	6.1	151
1	14	1	155.489	1	155.489	155.489	1	1	155.489	Asian	55.32	160	M	64	31	4	3	21.61	1	0	0	0	1	0	0	0	0	0	50	161	38.33	41	87	7.49	50	25	19	4.4	0.6	16	14.1	12.1	126	41	7.6	109	140	5	155
1	20	1	459.758	0	91.7689	187.658	0	1	459.758	White	61	173	M	45	57	9	10	20.38	1	0	1	1	0	0	1	1	0	0	47	102	38.4	28	99	7.4	62	36	21	3	1.2	16	47.7	7.5	224	82		104	135	4.5	188
1	4	0	672	0	64.6561	252.567	0	0	2160	White	64		F	33	27	2	6		0	0	0	0	0	0	0	0	0	0	55	82	37.17	22	94				25		0.7	14	15.3	12.5	420	27.2	9.2	107	142	4.1	239
1	12	0	672	0	386.313	677.7	0	0	2160	Other	50.42	152	F	116	64	18	6	21.82	1	0	1	0	0	1	0	0	0	1	53	123	37.5	36	86	7.3	95	38	17	6.3	0.8	13	3.7	8.2	64	54.7	7	122	158	4.1	387
0	15	1	392.059	0	73.1242	361.059	0	1	392.059	White	65.53		F	88	71	11	4		0	0	0	0	1	0	0	0	0	0	41	77	37.06	37	89	7.41	85	42	25	2	2.5	87	6.2	10.1	97		7.9	121	158	4.5	230
1	19	0	672	0	91.0033	140.779	0	1	1228.11	White	80.22	155	F	40	60	7	8	33.39	1	0	1	0	0	0	0	0	0	1	60	122	37.39	23	100	7.27	139	36	16	3.9	1	16	55.9	10	336	36.2	8.5	108	137	5.1	131
0	5	1	30.85	1	30.85	30.85	1	1	30.85	Other	83.41	173	F	66	51	11	2	27.87	1	0	1	0	0	0	0	1	0	0	35	89	39	31	90	7.17	83	32	8	12.3	1.7	19	24.2	5.8	157	150	6.7	105	140	5.1	133
1	17	1	73.1167	1	73.1167	73.1167	1	1	73.1167	White	93.9	191	M	21	33	3	3	25.74	1	0	1	0	0	0	0	0	0	0	58	69	37.56	20	96	7.26			25		1.2	12	10.7	12	130	23.6	7.5	108	143	5.1	165
1	5	0	672	0	228.999	588.417	0	0	2160	Other	73.36	175	M	114	64	15	6	23.95	1	1	1	1	0	0	0	0	0	0	52	151		53	91	7.04	74	61	12	12.1	2.3	36	36.7	11	125	150	7.5	108	147	7	392
1	19	0	672	0	45.9175	234.775	0	0	2160	Other	55.94		F	84	69	8	4		1	0	1	0	0	0	1	0	0	0	43	161	38.61	34	93	7.25	76	44	15	2	1.2	24	27.2	12.6	153	29.2	7	106	138	4.1	215
1	4	0	672	0	62.96	130.467	0	0	2160	Other	90	175	M	34	11	2	0	29.39	0	0	0	0	0	0	0	0	0	0	70	130	38.89	37	92	7.35	32	46	20.8	1.2	1.1	15	8.2	14.6	155		8.6	108	145	4	101
1	13	0	672	0	28.2847	99.8089	0	0	2160	White	81.74	168	F	24	39	2	7	28.96	1	0	0	0	1	1	0	0	0	0	56	76	36.67	32	92	7.36	89	43	23	1.5	0.6	12	13.4	8.5	137	32.7	8.6	110	139	4.1	198
1	12	0	672	0	438.264	670.8	0	0	2160	White	74		M	33	32	6	7		0	0	1	1	1	1	0	1	0	0	72	64		16	99	7.35	140	38	16	2.4	2.5	37	16.7	13.9	144	47.9	7.3	109	137	5.4	195
1	18	0	672	0	66.3167	66.3167	0	0	2160	White	61.46	155	M	44	25	6	2	25.58	0	0	1	0	0	0	0	0	0	1	58	83	36.72	31	87				26		0.8	18	17.2	10.7	208		7.4	105	137	4	99
1	14	0	672	0	122.741	168.433	0	0	2160	White	79.87		M	45	40	8	6		1	0	1	0	1	0	1	0	0	0	51	79	36.44	20	94	7.16	102	38	22	1	0.9	23	21.9	10.3	350	49.3	7.4	109	139	4.2	174
0	20	0	672	0	427.559	859.983	0	0	2160	Other	40.65	160	F	27	43	2	4	15.88	1	0	1	0	1	0	0	0	0	0	51	93	39.39	30	99	7.42	133	37	24	1.4	0.7		11.6	9.8	169	27.2	8.3	119	153	4.1	165
1	10	0	672	0	26.4683	99.0442	0	0	2160	White	88.91	178	M	29	23	2	3	28.06	1	0	1	0	1	0	0	1	0	0	62	87	37	27	95	7.32	161	49	24	2.8	0.9	17	11.6	10.4	152	29.9	8.1	110	142	5.1	156
1	18	0	672	0	47.1997	119.783	0	0	2160	Black	70.91		M	41	30	4	5		1	1	0	0	1	0	0	1	0	0	74	93	38.28	27	97	7.46	80	45	30	1.2	6.6	35	6.9	8.8	176	43.3	8.9	100	141	4.6	127
1	4	0	672	0	83.3336	156.033	0	0	2160	Other	92.8	183	M	33	30	6	0	27.71	1	0	1	0	0	0	0	0	0	0	62	123		29	94	7.26	70	40	19	3.2	0.9	19	26.3	13.6	160	92.7	8.5	109	142	4.8	122
1	16	0	672	0	48.7447	73.6667	0	0	2160	Black	79.89		M	49	20	6	4		0	0	0	0	1	0	0	0	0	0	67	102	36.72	20	94	7.26	121	38	16	0.9	7.5	59	12.3	8.3	229		7.7	110	139	4.8	509
1	18	0	672	0	29.9861	29.9861	0	0	2160	Other	54.8		M	46	33	5	8		0	0	0	0	0	1	0	1	0	0	54	79	36.94	21	99				19		1.9	24	13.6	8.2	102	34.7	7.6	115	140	4.7	123
1	10	0	672	0	145.891	198.401	0	0	2160	White	64.58	150	F	73	50	10	5	28.7	1	0	1	1	1	0	0	0	0	0	47	89	37.7	31	96	7.32	91	52	25	2	0.8	21	11.9	7.2	164	33.1	8.2	108	142	4.9	167
1	4	0	672	0	64.9475	202.667	0	0	2160	Other	67.9	175	M	92	65	13	0	22.17	1	0	1	0	0	0	0	0	0	0	60	100	36.94	22	95	7.4	45	84	34	1.6	4	93	15.9	11.3	183	23.9	8.5	87	135	7.8	122
1	14	0	672	0	286.049	453.527	0	0	2160	Asian	82.88	173	M	100	62	14	7	27.69	1	0	1	1	1	0	0	0	0	0	77	159		29	90	7.26	78	41	19	7.1	1.8	23	10.5	8.5	71	74.8	7	116	142	4.3	163
0	12	0	672	0	104.703	365.015	0	0	2160	White	67.98		F	66	45	5	5		0	1	0	0	1	0	0	0	0	0	87	134	38.11	34	92				28		2.6	21	4.9	8.6	270		8.6	101	141	3.4	88
1	19	1	104.802	1	104.802	104.802	1	1	104.802	Other	100.7	173	M	46	26	9	5	33.65	1	0	0	0	0	0	0	0	0	0	62	140	38.61	25	94	7.34			19	2.2	1	19	17.5	6.2	56	29.6	7.1	113	149	3.5	174
1	23	0	672	0	90.2347	184.645	0	0	2160	White	76.11	168	M	45	33	6	5	26.97	1	0	1	0	0	0	1	1	0	0	46	107	37.33	36	92	7.27			32	2	0.6	67	13.7	9.5	241	25	8.1	111	149	4.8	136
1	22	0	672	0	46.8581	65.6167	0	0	2160	White	97.85		M	40	31	4	4		0	0	0	0	1	0	0	0	0	0	63	123	37.17	35	95	7.35	103	36	20	2.3	0.9	16	21.4	12.3	178	28.9	8.1	112	141	4.4	243
1	1	0	672	0	40.3767	136.322	0	0	2160	White	101.89	191	M	37	41	10	8	27.93	1	0	0	0	1	1	0	0	0	0	64	102	37.44	22	95	7.34	70	58	28	3.2	1	35	11.7	9.9	79	39.8	8.9	107	141	4	399
1	7	0	672	0	802.433	1017.31	0	0	2160	White	111.5	173	M	76	42	8	2	37.25	1	0	1	0	1	0	0	0	0	0	5	154	39.56	36	88	7.17	67	70	15	5.6	1.6	15	20	15.5	206	28	6.8	103	139	5	223
1	15	0	672	0	49.5033	264.313	0	0	2160	White	62.94	157	F	39	45	7	2	25.53	1	0	1	0	1	0	0	0	0	0	79	98	37.89	27	95	7.33	126	47	23	2.3	2.2	37	15.7	9.6	117	40.4	7.6	108	143	4.4	299
1	11	0	672	0	411.957	411.957	0	0	2160	White	94.46	165	F	84	66	12	6	34.7	1	0	1	1	1	1	0	1	0	0	54	82	37.5	24	94	7.28	74	57	24	3.4	1.3	21	14.9	7.1	126	27.8		112	142	5.2	217
0	17	0	672	0	455.533	455.533	0	0	2160	White	127.8	180	M	70	56	4	7	39.44	1	0	0	0	1	1	0	0	0	1	34	117	37.5	38	94	7.44	97	46	28		0.9	45	7.7	9.6	226	63.4	8.7	108	145	4.1	140
0	8	0	672	0	37.8253	104.13	0	0	2160	White	92.35	179	M	16	31	5	4	28.82	1	0	1	1	1	0	0	0	0	0	67	98	38.7	21	96	7.28	89	59	24	2.8	1	19	14.2	10.6	136	33.7		110	140	5.4	133
1	18	1	398.55	0	122.066	398.55	1	1	398.55	White	58.25	155	F	84	68	8	12	24.25	0	0	1	0	1	1	0	0	0	0	40	81	36.44	24	75	7.18	95	42	11	1.2	4.1	123	36	9.9	167		6.8	104	133	6	331
0	19	0	672	0	117.936	166.025	0	0	2160	White	109.1		F	26	28	2	5		1	0	0	0	1	0	0	0	1	0	90	103	37.33	29	93	7.38	114	28	19		0.5	6	21.1	10.7	60	29.3	7.6	109	145	3.6	233
1	15	0	672	0	146.86	193.639	0	0	2160	White	124.76	173	M	37	50	6	5	41.69	1	0	0	0	1	0	1	1	0	0	46	89	37.22	23	92	7.28	82	51	22	1	1.8	31	9.6	9.2	201	29.4	7.7	102	135	4.1	182
1	10	0	672	0	103.813	197.04	0	0	2160	White	74.35	152	F	38	45	7	7	32.18	1	0	1	0	1	1	0	1	0	0	53	76	37.44	31	94	7.23	81	71	18	2.5	1.2	27	20.8	7.3	67	150	7.9	109	139	5.7	230
1	22	0	672	0	548.3	807.5	0	0	2160	White	82	183	M	18	26	2	2	24.49	1	0	0	0	0	0	0	0	1	0	65	100	38.22	25	96	7.38	175	46	24	2.1	0.8	6	10	12.8	162	31.1	7.6	108	141	4.1	137
1	10	0	672	0	28.6033	124.263	0	0	2160	Asian	60.94	163	M	24	27	3	0	22.94	1	0	1	0	0	0	0	1	0	0	65	113	37.39	26	95	7.26	111	55	21	1.6	0.7	12	26	11.4	190	44.7		112	136	4.8	165
0	14	0	672	0	28.2828	501.692	0	0	2160	White	83.2		M	30	15	3	4		0	0	0	0	0	0	0	0	0	1	86	99	37.11	29	96	7.36			17	1.9	1.2	31	6.8	9	68	31.4	7.3	108	137	3.9	251
0	9	0	672	0	34.8597	101.279	0	0	2160	White	95.3	178	M	37	47	6	6	30.08	1	0	0	1	0	0	0	1	0	0	41	81	37.3	32	91	7.34	74	42	22	3	1.1	25	10	9.4	69	27.2	9.6	115	144	5.1	165
0	15	0	672	0	30.4175	264.133	0	0	2160	White	46.2		F	79	65	8	5		0	0	0	0	1	0	0	0	0	0	70	159	36.83	29	92	7.3			16	1.6	2.7	68	31.4	10.8	146	20.3	8	96	136	4.2	96
1	18	0	672	0	44.9011	141.45	0	0	2160	White	94.87	191	M	33	31	2	10	26.01	0	0	0	0	1	0	0	0	0	0	57	136	37.89	32	80				24		0.8	13	6.9	8.8	189	139.2	7.8	100	130	3.3	106
1	11	1	132.75	0	77.25	77.25	0	1	132.75	White	50.9		F	49	43	2	5		0	0	0	0	1	0	0	0	0	0	33	141	37.78	32	94				16		0.7	22	59	13.6	216	29.6	6.6	119	149	3.8	196
1	17	0	672	0	451.8	451.8	0	0	2160	Other	92.05		M	25	31	3	9		0	0	0	1	1	0	1	0	1	0	61	95	38.11	20	90	7.41	81	42	23		1.1	22	8.1	11.3	165	28.9	8.7	107	143	4.2	131
1	23	0	672	0	157.379	281.017	0	0	2160	White	85.7	152	F	49	33	11	7	37.09	1	0	1	0	1	0	0	0	0	0	78	117	37.56	28	86	7.3			21	1.5	3	76	11	15.1	221	35.9	8.7	115	152	3.7	166
1	3	0	672	0	133.328	133.328	0	0	2160	White	111	180	M	74	54	7	6	34.26	1	0	1	0	1	1	1	0	0	0	58	82	37.39	32	96	7.5	66	45	31	1.6	0.6	32	17.4	8.2	204	92.9	6.9	105	140	4	186
1	8	0	672	0	30.8492	172.192	0	0	2160	White	80.01	168	F	15	31	3	4	28.35	1	0	1	0	1	0	0	1	0	0	61	92	37.4	26	95	7.34	165	48	25	1.8	0.9	16	13.3	7.8	117	33.8	8.4	111	140	5.9	149
1	20	0	672	0	36.5575	454.309	0	1	1443.31	Other	48.14		F	35	38	5	12		0	0	0	0	1	0	1	0	0	0	79	83	36.94	22	91				21		1.2	27	9.5	12.6	162	37.2	8.4	104	135	4.3	98
1	11	0	672	0	126.47	243.402	0	0	2160	White	78.25	163	F	62	48	5	7	29.45	1	0	1	0	1	0	1	0	0	0	50	68	37.56	20	92	7.15	71	52	20	4.2	1.5	29	24.2	9.3	165	38	8.1	112	141	4.6	144
1	21	0	672	0	171.894	230.089	0	0	2160	Other	79.6		M	35	29	7	2		1	0	0	0	1	0	0	0	1	0	73	99	38.22	22	99	7.4	143	38	25	6	0.8	9	4.2	10.4	87	31.7	7.9	105	148	3.6	153
1	11	0	672	0	119.797	170.091	0	0	2160	Other	80.68	170	M	39	50	8	6	27.92	1	0	1	1	1	1	0	1	0	0	56	97		22	94	7.29	103	51	22	2.8	1.1	19	20.9	8.2	110	37.9		116	144	5.3	213
1	13	0	672	0	25.1472	122.858	0	0	2160	Other	73.5		M	29	37	5	5		1	0	0	0	1	1	0	1	0	0	59	103	37.22	28	93	7.24	71	58	23	2.4	1	16	13.5	7	134	30.2	8.5	108	138	5.9	161
0	20	1	451.163	0	428.288	451.163	1	1	451.163	White	82.86	152	F	48	55	4	4	35.86	1	0	1	0	0	0	0	0	0	0	61	103	37.56	34	94	7.43	103	48	30	3.1	0.5	29	8	11.2	313		8.6	111	149	3.5	143
1	19	0	672	0	46.1097	67.5	0	0	2160	Other	68.74		F	95	60	8	6		1	0	0	0	0	0	0	0	0	0	62	137	36.89	28	96	7.36	170	39	21	1.1	0.9	52	14.5	9.1	118	39.7	6.8	114	140	4.7	176
0	16	0	672	0	45.9033	119.167	0	0	2160	White	104.41		M	25	25	2	5		0	0	0	1	1	1	0	1	0	0	46	73	37.44	23	89				35		0.6	8	9.4	11.1	132		8.2	95	135	3.7	143
0	8	0	672	0	27.9758	104.083	0	0	2160	Asian			M	31	23	4	0		0	0	0	0	0	0	0	0	0	0	59	136	38.67	28	92	7.3			21		0.9	13	17	12.3	201	32	7.1	114	146	5.1	114
1	2	0	672	0	38.0019	134.589	0	0	2160	White	147.83	188	M	37	23	7	6	41.83	1	0	0	0	0	0	0	0	0	0	75	93	37.06	23	93	7.36	118	45	23	2.7	1.1	27	17.3	8.6	83	59.8	8.1	105	139	4.8	222
1	14	0	672	0	34.2133	50.8667	0	0	2160	Black	78.73		F	56	35	2	8		0	0	0	1	1	1	0	1	0	0	64	54	37.06	25	93	7.44	69	37	23		1.6	51	5.5	10.3	162	39.5	8.8	99	134	4	275
1	19	0	672	0	73.5333	73.5333	0	0	2160	White	97.54	173	M	120	58	17	0	32.59	1	1	1	0	1	0	0	0	0	1	4	142	39	46	90	7.13	51	43	11	2.4	9.6	138	34.6	10.4	6	28.3	7.8	101	134	3.7	464
1	0	0	672	0	65.6386	134.947	0	0	2160	White	102.58	173	F	36	35	10	2	34.27	1	0	1	0	0	0	0	0	0	0	50	78	38.39	20	92	7.35			23	1	0.8	13	6.6	10.8	122	31.8	7.4	109	146	3.6	119
1	9	0	672	0	30.7742	126.164	0	0	2160	White	95.24	183	M	20	37	2	4	28.44	1	0	1	0	0	0	0	1	0	0	59	96	36.72	27	67	7.32	92	47	23	1.2	0.7	14	12.9	9.3	111	29.5	7.5	110	142	5.2	139
1	19	0	672	0	189.909	354.444	0	0	2160	White	107.79	170	M	53	44	6	9	37.3	0	0	1	1	1	0	0	1	0	1	44	103	38.39	24	93	7.39	84	39	22	1.3	1.1	39	15.8	7.8	114	27.4	7.4	111	142	3.8	168
1	20	0	672	0	49.6464	133.817	0	0	2160	White	83.6		M	40	11	4	1		0	0	0	0	0	0	0	0	0	0	61	110	37.17	29	92	7.38	96	42	22	2.4	1.4	20	19.6	13.6	225		7	105	141	4.9	220
1	11	1	40.3436	1	40.3436	40.3436	1	1	40.3436	White	62.61	152	M	69	51	14	7	27.1	1	0	1	1	0	1	1	1	0	0	57	103	37.11	28	93	7.35	136	33	18	4	3.6	79	17.7	7.6	129	38.6	8.9	90	128	4.6	329
1	19	0	672	0	213.155	380.533	0	0	2160	White	96.9	165	F	36	29	2	8	35.59	0	0	0	0	1	1	0	0	1	0	61	76	37	43	93				27		0.5	20	8.5	10.8	220	24.3	8.8	101	144	4.1	138
1	13	0	672	0	240.871	385.743	0	0	2160	White	64.78	173	M	39	51	8	3	21.64	1	0	1	0	0	0	0	1	0	0	48	88		28	96	7.3	79	51	22	2.8	0.9	18	26.7	8	126	37.8	8.1	106	137	5.3	184
1	16	0	672	0	54.6525	120.928	0	0	2160	White	83.01	170	F	28	35	7	6	28.72	1	0	1	0	1	0	0	1	0	0	34	98	37.1	28	97	7.33	89	43	21	2.2	0.6	12	17.6	7.2	144	31	7.8	110	140	5.2	184
1	10	0	672	0	24.7492	146.777	0	0	2160	White	89.73	160	F	31	37	1	3	35.05	1	0	1	0	0	0	0	0	0	0	50	94	37.11	26	93	7.32	104	47	24	1.9	0.6	20	17.5	9.1	151	30.3	8.1	107	137	5	178
1	22	0	672	0	43.5322	62.2181	0	0	2160	White	67.2		M	42	43	3	5		0	0	1	1	1	0	0	1	0	0	50	104	37.44	36	89	7.32			24	1.5	1.3	26	15.6	8	126		8.3	108	143	3.9	157
1	17	1	246.239	0	142.544	260.623	0	1	246.239	White	68.26		M	60	37	7	10		0	0	0	0	1	1	0	1	0	0	66	81	37	37	87	7.35			27		1.9	52	9.9	7.9	161	72.5	8.7	100	143	3.3	184
1	17	0	672	0	76.2717	98.7197	0	0	2160	Other	75		M	27	35	3	4		0	0	0	0	0	0	0	0	0	0	60	99	37.28	28	91				25		1.1	15	23.2	14.2	276	23.2	9.1	100	136	4.1	202
0	2	0	672	0	115.134	279.399	0	0	2160	White	86.6	168	M	73	54	12	7	30.68	1	0	1	1	0	0	0	0	0	0	57	121	37.5	26	93	7.35	52	48	22	2.1	0.9	22	31.7	10.3	126	46.9	9.1	105	139	4.3	189
1	23	1	303.671	1	303.671	303.671	1	1	303.671	Asian	80		M	46	47	7	9		0	0	0	0	0	0	0	0	0	0						7.14	49	42	13	11.2	2.2	26	17.5	7.4	55	62.3	6.7	109	138	5.6	187
1	23	0	672	0	40.8781	304.974	0	0	2160	White	68.33	163	F	19	31	5	4	25.72	1	0	1	0	1	0	0	0	0	0	63	75	36.5	22	98	7.23	156	48	20	2.2	0.7	16	12.5	6	114	46.8		120	143	4.4	186
0	14	0	672	0	120.069	194.205	0	0	2160	White	117.88	178	F	52	43	3	4	37.2	1	0	1	0	0	0	1	0	0	0	29	105	38.44	24	82	7.29	83	46	21	4.6	1.7	16	27.5	9.8	135	42.3	8.2	117	144	4.6	181
0	9	0	672	0	88.7125	150.683	0	0	2160	White	141.7		M	34	24	6	3		0	0	1	1	1	0	0	1	0	1	45	96	37.44	31	89	7.27			23	3.6	1.1	20	8.3	8.7	102		7.8	108	145	4.3	156
0	2	0	672	0	494.133	494.133	0	0	2160	Other	46.23	175	M	67	33	10	1	15.1	1	0	0	0	0	0	0	0	0	0	58	136	37.83	33	88	7.2	32	64	22	2.3	0.4	8	10.5	4.1	84	150	8.1	115	145	3.7	103
1	0	0	672	0	157.052	883.567	0	1	1559.87	White	86.78	157	F	95	71	10	7	35.21	1	0	1	0	1	1	0	0	0	1	36	166	38.5	29	96	7.35			18	7	2	61	22.1	13.5	61	24.1	8.6	140	170	5.2	535
0	0	0	672	0	162.536	373.55	0	0	2160	White	78.01	183	M	72	49	8	3	23.29	0	0	0	0	0	0	0	0	0	0	45	152	39.56	37	98	7.36	30	13	10	1.6	4.1		1.9	6.9	54	33.7	5.6	108	134	4	182
0	16	0	672	0	28.9319	95.185	0	0	2160	White	92.31	175	M	35	35	4	7	30.14	1	0	1	1	1	1	0	1	0	0	67	113	37.17	35	93	7.33	104	46	20	2.2	0.7	14	10.2	9.7	181	149.6		105	135	4.6	253
0	22	0	672	0	454.172	979.183	0	0	2160	White	56.94	165	F	62	45	11	4	20.91	1	0	1	0	1	0	0	0	0	0	56	126	37.5	39	90	7.15	69	63	14	3.4	1.8	12	16.8	8.4	137	39.4	7.3	113	149	4.4	152
1	23	1	384.3	0	108.61	283.266	0	1	384.3	Other	90.35	175	M	27	33	1	10	29.5	1	0	0	1	1	1	0	0	0	0	72	84	37.5	29	96	7.51			21	1.6	1.5	21	11	11.1	176	25.7	8.8	104	141	5.4	166
0	6	0	672	0	225.344	395.2	0	1	1001.62	Black	59.66	173	M	61	61	10	9	19.93	1	0	1	0	0	0	0	0	0	1	59	120	37.61	28	90	7.3	75	35	19	4	2.5	72	16.6	8.7	187		7.3	132	165	5.2	163
1	9	0	672	0	52.5264	104.119	0	0	2160	White	97.87	180	M	29	29	5	1	30.21	1	0	1	0	0	0	0	1	0	0	62	117	38	28	82	7.29	81	54	24	3.7	0.8	15	11.5	7.4	118	42.9		111	143	5.4	171
1	7	1	70.6833	1	70.6833	70.6833	1	1	70.6833	White	63.43		M	45	29	8	6		1	0	1	0	0	0	0	0	0	0	62	110	36.56	26	93	7.27			18	3.2	0.8	20	29.4	9.9	373	26.6	7.6	106	138	4.9	177
1	17	0	672	0	308.819	506.017	0	0	2160	Other	74.51	163	F	35	30	4	4	28.04	1	0	0	0	1	1	0	0	1	0	66	90	37.83	32	97	7.33	309	34	24	1	0.9	13	10.1	11.1	265	29.9	10.4	109	142	4	177
1	17	0	672	0	47.4403	91.5428	0	0	2160	White	52.05		F	22	31	3	4		0	0	0	0	0	0	0	0	0	0	60	113	36.72	22	92				25		0.8	17	10.5	11.7	134	30.9	9	103	139	4.6	139
1	18	1	340.992	1	340.992	340.992	1	1	340.992	White	49.28	157	F	58	40	4	7	19.99	0	0	0	1	0	0	1	1	0	0	57	139	38.72	24	87	7.28	71	52	24	1.9	0.9	20	22.7	10.5	206	35.3	8	104	136	4.2	163
1	20	0	672	0	570.658	570.658	0	0	2160	White	73.55	170	M	65	42	8	7	25.45	1	0	1	0	1	1	1	1	1	0	51	118	38.39	36	94	7.39	53	46	23	1.3	2.2	38	8.8	11.1	215	56.3	7.9	108	145	4.3	266
1	17	1	299.967	0	141.118	299.967	1	1	299.967	White	53.16	152	F	28	37	1	5	23.01	1	0	0	1	1	0	0	0	0	0	73	107	38.17	26	95	7.39	244	35	22	1.2	0.8	18	15.9	7.2	313	34.6	8.8	110	143	4.5	395
1	21	0	672	0	329.79	499.711	0	0	2160	White	110.27	157	F	110	50	15	3	44.74	1	0	1	0	0	0	0	0	0	1	49	130		29	90	7.12	59	68	18	2.3	1.3	34	15.7	9.5	178	45.1	6.7	105	137	4.3	108
1	1	0	672	0	29.3772	88.6667	0	0	2160	Other	69.95	175	M	36	23	3	2	22.84	0	0	0	0	0	0	0	0	0	0	59	105	37.72	31	90				20		0.8	19	15.4	8.7	127		7.4	106	139	4.4	196
1	3	1	260.824	0	229.324	229.324	0	1	260.824	White	88.65	173	M	48	44	5	14	29.62	0	0	0	1	1	1	0	0	0	0	60	81	37.33	35	86	7.48	61	45	27		1.5	28	13.9	9.4	373	68	8.5	101	143	4.1	271
1	19	0	672	0	143.255	503.853	0	0	2160	White	132.46	183	M	18	21	4	6	39.55	1	0	0	0	1	1	0	0	0	0	70	100	37.44	28	96	7.33	101	46	22	1.2	0.6	5	14	9	492	61.9	8.7	104	138	4.5	163
0	20	0	672	0	50.99	186.196	0	0	2160	White	106.73		M	36	27	4	4		0	0	0	0	1	0	0	0	0	0	67	116	37.11	26	90	7.27	87	59	25	2.6	1.5	14	23.5	14.5	260	25.6	9.1	108	142	4.7	178
1	12	0	672	0	52.3744	98.8075	0	0	2160	White	98.96	178	M	13	31	3	2	31.23	1	0	1	0	0	0	0	1	0	0	63	94	37	30	86	7.34	182	49	22	2.1	1	18	14	11.4	101	32.5		109	141	5.3	158
0	21	0	672	0	263.962	427.425	0	0	2160	White	120.69	183	M	23	22	1	3	36.04	1	0	0	0	0	0	0	0	0	0	63	94	39.22	18	90	7.36	80	49	26	1	0.9	19	11.2	12	234	32	8.3	103	140	4.3	145
0	15	1	314.233	1	314.233	314.233	1	1	314.233	Black	113.07	152	F	52	53	9	6	48.94	1	0	1	0	1	1	0	1	0	0	40	182	36.61	32	93	7.1	92	48	17	8.9	1.2	15	41.1	9.8	307	38.6	7.6	108	144	4.7	474
1	8	0	672	0	54.0894	129.145	0	0	2160	White	163.29	183	M	40	34	2	6	48.76	1	0	1	1	1	0	1	1	0	0	52	90	37.89	27	96	7.21	106	64	25	2.4	1.4	21	11.1	10.2	228	81.7	8.4	113	140	6.2	256
1	11	0	672	0	56.6914	144.961	0	0	2160	White	55		M	35	16	2	1		0	0	0	0	0	0	0	0	0	0	59	60	36.83	20	96				16		1	17	11.7	12.5	197	30.9	8.5	110	141	4.3	121
0	22	0	672	0	91.3125	237.433	0	0	2160	White	68.9	168	M	55	42	6	4	24.41	1	0	1	1	0	0	1	1	0	0	52	109	38.17	52	94	7.17	25	71	23	3.7	0.8	12	8.6	11	114	27.6	8.2	109	144	4.3	103
1	4	0	672	0	57.2539	203.933	0	0	2160	White	99.3	168	F	32	23	4	1	35.18	1	0	0	0	1	0	0	0	0	0	75	135	38.44	35	95	7.49			21	1.4	0.7	19	27	9.2	237	29.8	6.9	110	143	3.6	158
1	8	1	106.573	1	106.573	106.573	1	1	106.573	White	56.2	152	F	82	61	9	7	24.32	0	0	1	0	0	0	0	0	0	1	46	154	38.06	35	91	7.36			14	6.5	1.5		6.3	10.4	31	38.6	8.3	106	138	4.6	800
1	17	1	114.399	1	114.399	114.399	1	1	114.399	White	66.93	152	F	28	33	0	5	28.97	1	0	1	0	1	0	0	0	1	0	70	67	37.67	29	99	7.48	171	32	23	1.7	0.7	17	12.5	10.6	256	34.3	8.4	113	146	4.5	322
0	8	0	672	0	32.6783	103.103	0	0	2160	White	97.9	185	M	31	34	4	2	28.6	1	0	1	0	1	1	0	1	0	0	59	80	37.33	18	94	7.34	99	46	23	1.8	1.5	32	14.6	9.9	145	34.1	8.2	106	136	4.9	216
1	13	0	672	0	147.787	289.154	0	0	2160	Other	100.55	168	M	28	43	4	11	35.63	1	0	1	1	1	1	1	1	0	0	62	82	37	24	95	7.41	106	45	25	2.2	1.9	33	11.4	9.2	76	43.6	7.8	106	141	4.9	137
0	20	0	672	0	27.7369	166.647	0	0	2160	White	66.91		F	33	39	4	9		0	0	0	0	1	0	0	0	0	0	60	126	37.22	24	91				15		1.2	16	10.1	12	105	45.2	7.3	108	134	4.4	128
1	8	0	672	0	29.6603	107.586	0	0	2160	White	98.9	168	F	36	44	8	6	35.04	1	0	1	0	1	1	0	0	0	0	55	96	37.39	21	93	7.22	98	54	23	3.1	1.1	24	14.1	8.1	197	34.2	8.7	118	139	6.3	223
1	2	0	672	0	350.645	442.967	0	0	2160	White	91.59	188	M	52	26	4	1	25.91	1	0	1	0	1	0	0	1	0	0	59	110	38.28	30	97	7.33	499	43	21	3.3	1.1	20	12.7	7.1	52	26.5	7.7	108	144	4.5	184
1	18	0	672	0	98.6594	164.783	0	0	2160	White	130.46	180	F	50	40	8	7	40.27	1	0	1	1	1	1	0	1	0	1	57	75	38.5	28	96	7.4	70	48	24	1.3	0.8	17	20.9	11.4	300	47.6	7.9	104	136	4.2	357
1	8	0	672	0	141.837	341.233	0	0	2160	Black	70.3	173	F	19	18	5	2	23.49	1	0	1	0	0	0	0	0	0	0	59	107	38.5	24	97				25		0.6	9	5.6	11.9	115	60.6	8.5	106	137	3.1	157
1	0	0	672	0	134.174	226.792	0	0	2160	White	151.69	188	M	42	47	5	2	42.92	1	0	1	0	1	1	0	0	0	0	71	133	38.83	27	86	7.16	63	96	30	3	1.3	28	22.8	16.3	179		8.4	98	142	6.4	332
1	17	0	672	0	73.1881	720.167	0	1	846.317	Other	84.91	173	M	54	39	6	8	28.37	0	0	0	0	1	1	1	0	0	0	82	112	37.78	31	94	7.35	111	40	22	2.9	0.9	15	13.8	9.4	103		8.2	115	148	4.2	480
1	13	0	672	0	31.6303	99.35	0	0	2160	Other	97.6		F	52	34	8	2		0	0	0	0	0	0	0	0	0	0	57	84	37.94	32	92				19		0.7	10	5	6.7	74	30.1	8	109	141	3.4	113
1	8	0	672	0	147.98	196.854	0	0	2160	White	122.13	178	M	81	76	9	6	38.55	1	0	0	0	1	1	0	1	1	0	46	108		22	95	7.34	85	54	26	5	0.9	20	16.1	9.3	109	36.4		110	144	6.4	169
1	14	0	672	0	51.8897	75.9161	0	0	2160	Other	60.25	155	F	23	38	7	6	25.08	1	0	0	0	0	0	0	0	0	0	61	95	37.94	24	96	7.36	121	44	21	1.9	0.7	13	6.7	10.9	45	44.1	7	114	144	4.5	124
1	21	0	672	0	138.68	497.167	0	0	2160	White	54.94	150	F	101	65	9	2	24.42	1	0	1	0	0	0	0	0	0	0	46	110	36.89	38	92	7.14	105	66	21	1.5	2.5	46	21.4	7.4	278	23.4	7.3	114	142	4.7	240
0	16	0	672	0	53.5817	191.683	0	0	2160	White	56.9		F	52	39	4	6		0	0	0	0	0	0	0	0	0	0	70	122	37.28	32	96	7.45			16	5.1	0.9	15	5.5	9.3	119	29.2	7.8	98	122	4.6	157
1	5	0	672	0	61.8031	155.394	0	0	2160	White	83.34	180	M	69	52	10	4	25.72	1	0	1	0	0	1	0	0	0	0	1	105	37.56	24	84	7.15	73	56	18	6.2	1.8	44	8.7	9.4	191	150	8	105	137	4.5	367
1	23	0	672	0	45.7711	236	0	0	2160	White	82		M	34	26	3	6		0	0	0	0	1	1	0	0	0	0	24	87	38.56	30	86				20		1.1	16	12.9	10	165		7.8	111	139	3.8	136
1	22	0	672	0	42.6181	90.55	0	0	2160	Other	74.6		F	68	47	4	6		0	0	0	0	1	1	0	1	0	0	80	124	37.61	27	97				25		1.4	42	13.7	10.5	513	27.8		106	145	3.3	182
1	0	0	672	0	497.343	665.942	0	0	2160	White	105.77	170	M	80	59	13	8	36.6	1	0	0	1	1	0	1	0	1	0	62	96	36.61	23	95	7.38			23	1.9	2.8	84	1.1	9.3	44	21.4	7.7	101	142	5.3	116
1	18	0	672	0	51.3594	384.074	0	0	2160	White	80.15		M	23	28	3	6		0	0	0	0	0	1	0	1	0	0	60	134	37.22	29	91				27		0.7	13	9.1	12.4	141	32.2	7.7	100	137	3.6	136
1	8	0	672	0	226.185	605.798	0	0	2160	Black	66.81	160	F	112	68	15	1	26.1	1	0	1	0	1	0	0	0	1	0	1	138	38.1	38	26	6.93	86	70	5	16.6	2.3	28	13	3.6	28	63.1	7.3	118	154	5.8	452
1	11	0	672	0	54.3267	508.917	0	0	2160	Asian	92.47	175	M	56	49	10	5	30.19	1	0	1	1	1	0	0	1	0	0	54	126	37.7	23	97	7.33	103	44	22	3.2	2.1	32	20.3	7.4	81	44.5		107	136	6.2	224
0	1	0	672	0	43.3808	43.3808	0	0	2160	Asian	61.8	168	M	69	45	11	7	21.9	1	0	1	0	1	0	0	0	0	1	56	148	39.44	42	96	7.12	30		11	5.5	2.2	26	19.8	8.4	311	51.3	7.3	112	140	5.8	156
1	0	0	672	0	41.6994	207.9	0	0	2160	Black	50.5		F	65	51	5	8		0	0	0	0	1	0	0	0	0	0	50	86	37.17	31	84				14		1.3	16	7.4	9.1	260	33.8	10	107	132	5	220
0	18	0	672	0	92.7781	143.133	0	0	2160	White	90.47	183	M	76	53	11	3	27.01	1	0	1	0	1	0	0	1	0	1	66	125	39.89	30	95	7.1	58	29	7	1	5.9	86	9.4	9.1	153	39.8	7.1	119	143	5.4	207
0	10	0	672	0	53.7625	98.8161	0	0	2160	Other	84.49	163	F	31	40	2	6	31.8	1	0	1	0	1	0	0	1	0	0	50	88		21	87	7.37	156	50	24	3.3	1	20	23.4	7.4	256	31.8		107	139	5.5	197
0	18	0	672	0	164.729	259.127	0	0	2160	Other	76.92	180	M	59	37	8	2	23.74	1	0	1	1	0	0	0	0	0	1	47	138	38.28	40	80	7.41	77	41	25	1.8	1.9	37	14.5	7.7	442	27.6	9.1	95	138	4.1	141
0	12	0	672	0	50.9197	96.8911	0	0	2160	White	88.31	178	M	32	43	7	7	27.87	1	0	1	0	1	1	0	1	0	0	61	94	37.06	41	95	7.34	85	46	23	2.2	0.9	17	167.3	10	85	29.8	8.9	110	141	5.9	265
1	18	0	672	0	264.618	1100.48	0	0	2160	White	86	180	M	88	70	13	2	26.54	1	0	1	0	1	0	0	0	0	1	41	109	38.33	55	98	7.12	70	42	12	5.5	1.3	31	43.9	11.7	101	36.5	5.8	120	146	5	275
0	13	1	359.257	1	359.257	359.257	1	1	359.257	Other	63.93	160	F	100	64	14	5	24.97	1	0	1	0	1	0	1	0	0	1	52	126	37.1	28	88	6.94	65	57	12	9	1.6	13	19.7	7.5	59	150	8.2	109	140	5	488
0	11	0	672	0	85.3569	338.817	0	1	924.133	White	90.7	185	M	73	48	11	10	26.5	0	0	1	1	1	1	1	0	0	1	43	107	37.39	36	93	7.4			19	2.6	3.3	63	21.8	7.7	265	36.2	7.4	103	139	4.3	110
1	20	0	672	0	94.6236	237.222	0	0	2160	Other	160.02	165	F	20	34	3	3	58.78	1	0	0	0	0	1	0	0	0	0	51	63	37.17	23	98	7.44	121	43	24	1.2	0.8	10	15.9	8.3	332	34.8	7.6	99	131	5.7	161
0	12	1	346.078	0	77.3828	346.078	1	1	346.078	Black	63.6	175	M	49	47	4	14	20.77	1	0	0	1	0	1	1	1	0	0	53	62	36.61	18	100	7.44	188	37	24	1.6	3.5	59	18	5.6	386	36.9	7.9	105	143	5.4	160
1	9	0	672	0	57.6328	175.844	0	0	2160	White	87.74	170	M	42	44	8	4	30.36	1	0	0	0	1	1	0	1	0	0	51	100	36.94	32	95	7.31	84	51	21	2.3	1.6	25	17.7	8.5	129	31.1		109	140	6.1	184
1	12	0	672	0	34.125	98.1192	0	0	2160	White	66		F	25	13	2	0		0	0	0	0	0	0	0	0	0	0	68	108	38.06	22	94				25		0.5	8	11.3	11.2	197		8.3	106	141	3.9	127
1	15	1	656.517	0	74.86	168.45	0	1	656.517	Asian	54.94		M	61	42	6	6		1	0	0	0	1	0	0	0	0	0	57	131	37.22	29	87	7.4	50	48	23	1.6	0.6	18	3.8	8	131		7.2	111	146	3.6	126
1	12	0	672	0	148.62	339.52	0	0	2160	White	75.02	178	M	27	42	3	7	23.68	1	0	0	1	0	0	0	1	0	0	51	76	38.94	30	99	7.37	163	46	27		1	32	8.3	7.4	106	150	7.5	112	145	3.7	117
1	14	0	672	0	79.7444	119.467	0	0	2160	White	109.88		M	44	41	4	6		0	0	0	0	1	0	0	0	1	0	72	80	37.22	27	96				29		2.3	40	7	11.8	154	32.3	9.5	104	148	3.2	165
1	11	0	672	0	29.8467	98.6797	0	0	2160	White	63.41	155	F	28	22	2	2	26.39	1	0	0	0	0	0	0	0	0	0	58	105	37.8	21	98	7.37	210	37	20	1.6	0.5	8	21.7	8.3	104	29.1		109	138	4.7	161
0	9	0	672	0	32.4619	148.034	0	0	2160	White	72.42	175	M	23	33	3	2	23.65	1	0	1	0	1	0	0	0	0	0	59	113	37.4	21	82	7.33	156	44	23	1.7	0.7	12	13.1	8.9	103	27	8	114	140	5.6	195
1	16	1	54.1833	1	54.1833	54.1833	1	1	54.1833	Other	100.09	170	F	25	37	4	9	34.63	1	0	0	1	1	1	1	0	1	0	72	133	39.06	33	92	7.47	104	43	27		1	14	14	13.7	160	31.3	7.8	102	144	4.1	188
1	17	0	672	0	404.268	668.545	0	0	2160	Other	61.44	150	F	65	33	13	5	27.31	0	0	1	1	1	0	0	0	0	1	52	91	36.89	29	91	7.43	76	35	21	1.7	1.4	28	8.8	6.9	22	150	8.2	90	128	3.6	189
0	17	0	672	0	48.1108	287.083	0	0	2160	White	82.9	193	M	59	28	8	3	22.26	0	0	1	0	1	0	0	0	0	1	26	94	36.89	34	90	7.35			16	4.4	1.1	17	12.7	10.4	56	47.9	7.4	107	133	3.6	154
1	10	1	528.836	0	482.272	528.836	1	1	528.836	Other	106.26	168	M	113	77	10	8	37.65	1	0	0	0	1	0	1	1	0	0	55	110	37.06	35	84	7.31	65	36	18	2.6	1.1	54	24	6.5	79	38.6	7	120	148	4.1	203
0	20	0	672	0	41.0281	165.316	0	0	2160	White	72.42	165	M	38	46	2	6	26.6	0	0	1	1	1	0	0	1	0	0	41	88	36.83	19	92				23	1.2	0.7	14	23.2	9.5	164	41.8	8	106	142	4	101
1	13	0	672	0	41.9792	100.709	0	0	2160	White	89.87		M	43	28	6	6		0	0	0	0	1	0	0	0	0	0	60	102	38.28	26	91	7.44	56	36	22	0.8	2.3	34	11.3	9.7	118	31.1	8.2	111	141	4.8	98
1	22	1	460.983	0	44.4056	460.983	1	1	460.983	Other	53.54		F	69	58	8	9		0	0	0	0	1	0	0	0	1	0	65	95	37.06	33	91	7.42	83	26	16	3.6	1.9	50	79.8	8.6	280	25.4	7.4	113	146	5.6	141
0	1	0	672	0	949.817	949.817	0	0	2160	Other	91.9	191	M	40	19	1	0	25.19	1	0	0	0	0	0	0	0	0	0	74	124	38.5	35	98	7.3	140	49	18	3	1.3	21	19.4	11	183	22.5	8.1	111	144	4.9	143
1	0	1	151.703	1	151.703	151.703	1	1	151.703	White	39.85	152	F	54	39	1	6	17.25	0	0	0	0	1	0	0	0	0	0	67	171	36.72	30	86	7.48	75	36	26	1.4	0.6	21	6.7	11.2	424	35.8	8.2	103	137	4.3	207
0	10	0	672	0	127.197	197.867	0	0	2160	White	95.9	175	M	36	35	4	7	31.31	0	0	0	0	1	0	0	0	0	0	77	61	37.17	17	88				24		1.4	26	8.5	8.2	90	28	8.4	103	138	4.6	133
0	16	0	672	0	49.2158	118.522	0	0	2160	Other	89.1	152	F	25	36	2	4	38.56	1	0	1	0	1	0	0	1	0	0	63	85	36.89	24	93	7.4	127	36	25	2.1	0.8	13	19.3	5.7	130	34.9	8.4	112	143	4.6	143
0	11	1	27.4833	1	27.4833	27.4833	1	1	27.4833	Other	66.81	160	F	69	35	9	0	26.1	1	0	1	0	0	0	0	0	0	0	49	114	37	16	96	7.23	42	39	15	1.3	1.2	22	14	11.9	182	26.4	7	133	163	5.2	309
1	10	0	672	0	103.841	315.739	0	0	2160	Black	75.28	178	M	29	41	10	5	23.76	1	0	1	0	1	0	0	1	0	0	56	93		26	99	7.35	120	46	20	2.9	1.8	17	14.4	7.7	132	34.8		108	139	6.1	147
1	21	0	672	0	44.0406	619.278	0	0	2160	Black	60.45	178	M	35	34	3	6	19.08	1	0	0	0	1	0	0	0	1	1	67	124	37.11	22	98	7.41	359	30	20	1	1.6	24	12.4	6.3	405	32.8	9.9	115	145	4.4	94
1	8	0	672	0	52.0128	104.417	0	0	2160	White	103.4		F	38	34	5	5		0	0	1	1	1	0	0	0	0	0	52	103	38.17	23	92				26		0.7	15	14.4	9.9	195		8.5	105	141	3.4	117
1	1	1	273.067	0	89.4628	273.067	1	1	273.067	Other	60	157	F	56	45	12	10	24.34	1	0	1	0	0	0	1	0	1	1	58	104	37.33	35	93	7.3			23	2	0.6	11	2.3	9	92	83.8	7.6	100	140	4	221
1	14	0	672	0	34.4214	71.4922	0	0	2160	White	63.72	160	F	32	26	2	5	24.89	0	0	0	0	1	0	0	1	0	0	59	81	37.06	21	93				25		1.1	19	5	10.3	132	39.9	8.8	108	142	4.4	160
0	4	0	672	0	62.2667	62.2667	0	0	2160	White	90.9		M	50	44	5	1		1	0	0	0	0	0	1	0	0	0	70	127	36.72	22	94				11		0.2	5	15	15.2	234	34.6	8.9	107	138	3.9	80
1	11	0	672	0	31.4306	149.564	0	0	2160	White	62.1	161	F	76	51	8	5	23.96	0	0	1	0	0	0	0	1	0	0	17	85		25	93	7.38	114	47	22	1.6	0.7	20	16.6	8.2	112	32.7		112	141	5.1	188
1	10	1	-45274.5	0	263.508	291.225	0	1	-45274.5	White	87.91	163	M	32	38	7	3	33.09	1	0	1	0	1	0	0	1	0	0	59	83	37.7	26	94	7.38	73	40	20	3.3	0.8	11	18.2	8.4	71	32.7	8.2	111	139	4.6	183
0	17	0	672	0	596.248	596.248	0	0	2160	Other	84.38	173	M	55	38	9	6	28.19	1	0	1	1	0	0	0	1	0	0	58	133	38.17	35	87	7.37	99	40	23	3.5	1.4	21	19.3	13.3	247	150	8.6	103	141	3.8	287
1	9	0	672	0	173.001	294.717	0	0	2160	Other	128.72	173	M	40	37	5	0	43.01	1	0	1	0	0	0	0	0	0	0	58	119	37.17	32	92	7.15	69	70	21	3.7	1.1	9	21	11.7	271	29.5	7.4	106	138	5.7	148
0	17	0	672	0	77.7067	931.143	0	0	2160	Other	82		M	60	44	6	5		0	0	1	0	1	1	1	0	0	0	52	144	37.06	36	99	7.3	108	39	15	6.1	1.3	13	16.5	7.6	239	38.3	8.7	111	135	6.4	309
0	23	0	672	0	232.02	232.02	0	0	2160	Other	112.1		M	66	53	3	10		1	0	0	1	0	1	0	1	0	0	75	126	36.94	34	86	7.4	125	46	30	2.2	1.8	44	10.4	14.4	247	26.6	9.3	104	142	4.1	401
1	11	0	672	0	25.3647	100.164	0	0	2160	White	82.22	173	M	33	25	5	0	27.47	1	0	1	0	1	0	0	1	0	0	65	115	36.5	24	94	7.28	75	45	23	2.1	0.7	15	15.1	8.4	159	32.3	8.2	113	141	6.2	167
1	0	0	672	0	238.664	393.8	0	0	2160	White	71.91	168	F	56	38	7	2	25.48	1	0	1	0	0	0	0	0	0	0	61	97		29	92	7.15	78	42	13	3.3	0.7	27	9.8	14.6	289	22.9	7.6	105	141	4.2	310
1	15	0	672	0	477.533	477.533	0	0	2160	White	59.34	157	F	57	51	4	13	24.07	1	0	0	0	1	0	1	1	0	0	53	123	36.89	30	88	7.29	64	59	26	1.2	0.5	15	13.6	9.3	227	22.5	8.2	102	139	4.6	193
1	8	0	672	0	79.9853	79.9853	0	1	1071.25	White	75		F	64	41	9	7		0	0	1	1	1	0	0	1	0	0	63	70		16	93	7.43	39	39	25		2.3	85	6.9	7.7	312		9	101	138	4.2	90
1	4	1	43.2167	1	43.2167	43.2167	1	1	43.2167	White	64	168	M	16	35	3	3	22.68	1	0	0	0	0	0	0	0	1	0	69	102	39.5	21	96	7.42	192	36	22	1.7	1.2	19	16.2	13.6	239	27.4	8.9	112	147	4.8	132
1	23	0	672	0	588.45	588.45	0	0	2160	White	91.26	165	F	65	44	3	7	33.52	1	0	0	0	0	0	0	0	0	0	55	117	37.33	34	90	7.42	86	42	24	2.6	0.8	15	9.4	10.4	270		9.6	102	139	4.9	169
1	1	0	672	0	232.744	302.283	0	0	2160	Other	102.45	183	M	23	25	4	1	30.59	1	0	0	0	1	0	0	0	0	0	84	97	38.61	24	94	7.3	44	63	26	3.2	1	13	8.3	12.6	205	30.5	8.3	109	146	3.8	93
0	15	0	672	0	25.6661	96.3497	0	0	2160	White	80.75	157	F	29	39	2	5	32.76	1	0	1	0	1	1	0	1	0	0	47	86	37.11	26	93	7.31	110	52	22	2.1	0.9	18	11.7	6.1	102	27.6		115	141	5.2	179
1	18	0	672	0	52.2961	164.69	0	0	2160	White	50.95		F	53	27	2	8		0	0	0	1	1	0	1	1	1	0	53	75	35.22	21	93				21		1	22	8.1	10.1	155	27.7	7.7	99	133	4.4	90
0	15	1	226.167	1	226.167	226.167	1	1	226.167	Other	105.58	170	M	71	46	9	5	36.53	1	0	0	0	0	0	0	0	0	0	58	114	37.44	31	96	7.44	181	37	24	1.4	1.4	42	16.7	7.7	92	42.5	9.1	101	136	3.8	103
1	20	0	672	0	48.4372	233.019	0	0	2160	White	39.93	150	F	25	32	1	5	17.75	1	0	0	0	1	0	0	0	0	0	62	86	37.28	20	93	7.34	96	44	21	4.4	0.6	23	7.6	11.8	152	61	7.5	110	144	4.1	243
0	20	0	672	0	313.365	499.167	0	0	2160	White	71.2	163	F	52	38	4	8	26.8	0	0	1	1	1	0	0	1	0	0	55	101	36.94	33	85	7.41			29	1.1	1.9	52	18	11	302	82.8	7.5	95	135	3.6	261
1	17	1	46.4122	1	46.4122	46.4122	1	1	46.4122	White	73.08		F	89	66	5	10		0	0	0	1	1	1	1	0	0	0	28	155	38.67	37	87				15		2.4	33	8.4	8.3	692		8	113	140	4.3	143
1	0	0	672	0	67.3631	204.017	0	0	2160	Black	91.21		M	16	24	5	4		0	0	1	0	1	1	0	1	0	0	66	89	38.89	27	93	7.37			25	1	0.8	11	4.6	8.7	88	25.5	8	108	141	4.3	126
1	9	0	672	0	84.5117	174.084	0	0	2160	White	114.21	185	M	54	48	4	7	33.37	1	0	1	0	1	1	0	0	0	0	57	84	37.4	27	91	7.29	101	52	21	1.9	2.2	47	10	8.1	103	28.9	8.5	109	137	6.7	211
0	1	0	672	0	45.2714	61.3167	0	0	2160	Black	65	160	F	66	37	3	2	25.39	0	0	0	1	1	0	0	0	0	0	56	141	37	39	98	7.2	35		5	5.5	1.1	21	33.4	9.6	260	20.1	6.2	133	156	4.2	389
1	10	0	672	0	209.791	529.504	0	0	2160	White	79.92	168	M	74	66	12	6	28.32	1	1	1	1	1	0	0	0	0	1	27	108	37.94	39	76	7.16	40	45	14	5	2.5	39	6.7	15.3	163	47.2	7.7	112	143	4.8	133
1	1	0	672	0	323.821	446.584	0	0	2160	White	81.21	173	M	49	53	6	13	27.13	0	0	0	1	1	1	1	1	0	0	62	72	37.11	28	86				22		5.8	113	15.5	9.4	430	47.1	7.9	95	135	4.8	130
1	15	1	368.667	0	271.307	309.667	0	1	368.667	White	100		M	31	21	1	2		1	0	1	0	1	0	0	0	1	0	28	88	37.89	19	97	7.35	135	45	24		0.7	10	10.3	11.9	276	26.3	8.2	101	134	4	132
1	6	1	69.8514	0	64.9939	69.8514	1	1	69.8514	White	39.6		F	100	53	7	7		0	0	0	1	1	0	0	1	0	0	55	107	36.5	37	80	7.39	83	35		1.9								129	166	3.4	138
1	9	0	672	0	89.1353	632.4	0	0	2160	White	38.65		F	47	43	6	7		1	0	0	1	1	0	1	0	0	0	48	117	36.67	32	91	7.26	89	78	34		1.1	29	18.1	11.6	237	31.6	10.1	91	133	4.7	214
0	19	1	77.2228	1	77.2228	77.2228	1	1	77.2228	Other	83.72	173	M	97	89	12	13	27.97	1	1	1	1	1	1	0	1	1	0	59	75	37.06	30	91	7.37	121	34	16	6.2	8.1	103	12.1	9.4	102	150	7.7	96	134	4.3	247
1	13	0	672	0	100.612	171.807	0	0	2160	White	95.9	178	M	52	55	11	6	30.27	1	0	1	1	1	0	0	1	0	0	64	80	36.9	21	98	7.27	179	43	19	2.6	1.6	40	18.8	13.7	107	150	8.5	108	140	4.9	253
1	16	0	672	0	94.4806	190.933	0	0	2160	White	80		M	35	18	7	2		0	0	1	0	0	0	0	0	0	0	61	108	37.5	34	91	7.39	65	36	21	1.6	0.9	16	10.4	11.8	156	36.9	7.7	110	139	3.8	175
1	9	0	672	0	98.4711	174.688	0	0	2160	White	90.41	180	M	46	31	3	4	27.9	1	0	1	0	1	1	0	1	0	0	40	88	38.8	20	97	7.29	138	60	24	2.4	1.3	20	15.9	9.6	107	31.5		107	136	5.5	208
1	18	0	672	0	111.195	216.086	0	0	2160	Other	68.36		F	34	29	2	3		1	0	0	1	0	0	0	0	0	0	61	104		25	99	7.36	79	32	19	0.9	0.5	11	5.8	12.4	162	32.7	7.9	114	141	4.1	124
1	17	0	672	0	72.6036	265.136	0	0	2160	White	130		M	36	38	10	8		1	0	1	0	1	1	0	0	0	0	64	76	37.94	24	94	7.26	74	47	23	3.1	0.9	20	13.3	8.2	56	55.8	7.8	112	145	3.8	234
0	5	0	672	0	157.069	1254.7	0	1	1266.2	Other	77.75		F	59	49	11	4		1	0	1	0	1	0	0	0	0	0	50	94	38.8	27	83	7.19	45	36	15	1.7	3	25	20.2	11	146	86.2	7.5	115	146	4.3	138
1	20	1	236.417	1	236.417	236.417	1	1	236.417	Other	65.16	165	F	41	38	8	2	23.93	1	0	1	0	1	0	0	0	0	0	57	120		22	99	7.29	66	39	19	1.5	0.5	19	14.2	10.8	188	40	11.4	120	148	4.1	177
1	11	0	672	0	101.106	145.541	0	0	2160	White	76.3		F	55	29	5	6		0	0	0	0	1	0	0	0	0	0	68	186	37.56	25	92				24		8.2	35	17.7	11.8	339		9.3	97	136	4.7	106
1	15	0	672	0	192.71	336.721	0	0	2160	White	95.77	178	M	38	36	2	2	30.23	1	0	1	0	0	0	0	0	0	0	56	91	38.83	27	94	7.44	90	38	24	0.7	1	20	8.7	10.8	241	22.6	7.4	110	141	3.9	161
1	18	0	672	0	25.9083	94.6475	0	0	2160	Asian	54.1	152	F	46	40	3	7	23.42	0	0	0	0	1	1	0	0	0	0	66	130	38.44	25	95				24	2	1.2	23	25	9.3	270	57.5	7.3	106	139	3.8	159
0	8	0	672	0	60.9919	151.025	0	0	2160	White	94.71	170	M	20	36	5	2	32.77	1	0	1	0	1	0	0	1	0	0	54	98	37.17	25	95	7.32	107	52	23	3	0.9	18	19.4	8.1	104	31.3	6.6	113	143	6.3	170
1	10	0	672	0	534.083	534.083	0	0	2160	White	56.16	155	F	65	42	8	5	23.38	1	0	1	0	1	1	1	0	0	1	53	138	38	26	93	7.16	51	61	19	4.6	0.9	21	15	12	208		6.8	111	142	5.3	231
1	13	0	672	0	51.9053	121.198	0	0	2160	Other	64.96	168	F	38	37	5	7	23.02	1	0	1	0	0	1	1	1	1	0	45	88	37.7	23	92	7.34	104	42	22	2.2	1	26	10.3	6.4	108	33.1	9.2	114	143	4.9	179
0	21	0	672	0	146.853	475.6	0	1	1562.72	White	52.25		M	66	56	7	6		0	0	0	0	1	1	0	0	1	0	60	83	36.72	17	98				24		0.9	21	8.3	13.4	184	24.6	8.9	121	161	3.9	277
0	6	0	672	0	36.6856	78.1667	0	0	2160	White	75		M	18	24	1	0		1	0	0	0	0	0	0	0	0	0	68	93	37.17	22	97	7.28	120	47	27		0.8	13	8.6	11.2	250		8.2	109	141	4	182
0	19	0	672	0	113.507	186.7	0	0	2160	Other	67.13	180	M	47	47	7	6	20.72	1	0	1	0	1	0	1	1	0	1	65	98	37	30	95	7.32	91	38	18	2.5	2.7	48	28	9.1	116	28.7	7.4	106	141	4.9	207
1	9	0	672	0	1087.05	1087.05	0	0	2160	White	76.62	157	F	49	48	9	6	31.08	1	0	1	0	1	0	1	1	0	0	42	118		26	91	7.25	71	59	23	6.5	0.8	15	18.7	6.5	106	54.1		113	142	5.4	214
1	22	1	313.879	1	313.879	313.879	1	1	313.879	White	87.41	160	M	71	48	11	11	34.14	0	0	1	1	1	1	0	1	0	1	59	108	37.78	24	98	7.17	89	39	13	5.4	1.5	34	26.2	8.4	90	32.8	6.5	117	145	6.4	399
1	5	1	178.117	1	178.117	178.117	1	1	178.117	White	62.3	155	F	51	47	4	9	25.93	1	0	0	0	1	0	0	1	0	0	48	84	37.5	22	97	7.47	239	38	25	3.8	0.8	18	13.3	11.1	210	27.2	8.2	104	141	5	112
0	1	1	238.417	0	46.5758	238.417	1	1	238.417	White	56.8		F	39	31	2	9		0	0	0	0	0	1	0	0	0	1	73	136	37	34	93				23	2.3	0.4	17	8.2	13	79	25.2	8.4	102	139	4.6	255
1	13	0	672	0	54.7472	265.767	0	1	706.6	White	78.9		M	57	36	5	8		0	0	1	0	1	0	0	1	0	0	41	111	36.33	31	93				20	1.7	0.9	33	30.2	15	121	30.7	7.5	105	137	4.8	181
0	11	0	672	0	29.1244	102.081	0	0	2160	White	54.28	175	M	26	28	3	3	17.72	1	0	1	0	1	1	0	1	0	0	53	92	36.94	22	96	7.26	133	65	27	1.9	1.1	17	13.9	9.9	148	27.5		108	141	6.1	149
1	22	1	217.708	0	163.512	212.708	0	1	217.708	White	68.95	157	F	66	40	11	5	27.97	0	0	1	0	0	0	0	0	0	0	52	123	37.28	17	90	7.38	140	33	17	2.7	1.1	30	10.2	7.2	34	42.7	7.6	87	127	4.2	117
1	5	0	672	0	32.3561	108.35	0	0	2160	White	72.31	163	F	32	31	3	5	27.22	0	0	0	0	0	0	0	0	0	0	61	114	36.94	35	86	7.33	399	46	24		0.6	13	9.4	11.4	217	29.1	7.7	116	147	3.9	216
1	14	0	672	0	52.7075	123.917	0	1	1377.82	White	75.99		M	49	45	6	9		1	1	0	0	1	1	0	1	1	0	50	92	37.22	19	100	7.47	227	40	28	1.3	7.1	48	7.1	10.8	110	150	9	101	140	4.3	267
1	6	0	672	0	272.15	444.596	0	0	2160	White	82.55	150	F	104	73	13	10	36.69	1	0	1	1	1	1	0	1	1	1	50	92	38.39	22	95	7.31	80	28	16	3.1	1.7	22	9	12	126	50.8	6.9	115	136	5.2	415
1	17	0	672	0	148.852	261.82	0	0	2160	White	203.49	183	M	20	13	0	2	60.76	0	0	0	0	1	1	0	0	0	0	89	102	36.83	27	91	7.42			21	1	0.8	11	9.8	9.1	376	30.7	8.3	103	135	4.2	143
1	18	0	672	0	100.108	313.198	0	0	2160	Other	90.25		F	49	49	6	8		1	0	1	0	1	1	0	0	0	1	26	112	37.44	28	95	7.37	98	44	20	4	2	34	10.1	10	172	37.7	8.7	104	140	5.3	176
1	21	1	287.867	0	118.806	287.867	1	1	287.867	White	64.82	170	M	80	64	9	13	22.43	0	0	1	0	1	0	0	1	0	1	37	137	37.22	32	92				18		3.3	75	15.4	10.7	150	42.5	7.5	104	138	4	97
1	21	0	672	0	308.291	354.9	0	0	2160	Other	94.34	165	M	52	46	6	8	34.65	1	0	0	0	1	1	0	0	0	0	64	115	38.72	37	96	7.26	88	37	16	2.8	2.3	34	6.9	14.3	161	32.2	7	104	135	4.9	343
0	0	0	672	0	377.255	734.11	0	0	2160	White	101.5	155	F	81	63	16	8	42.25	1	0	1	0	1	1	0	0	0	1	38	94	37.33	49	86	7.06	37	63	11	6.9	2.2	30	15	10.5	102	39.8	7	102	138	4.8	199
1	9	0	672	0	60.8556	149.617	0	0	2160	White	91.64	165	F	21	36	6	3	33.66	1	0	1	0	1	0	1	1	0	0	51	79	37.6	22	92	7.33	67	46	23	3.5	0.6	15	9.4	7.9	64	26	8	110	142	6.2	184
1	11	0	672	0	199.119	366.735	0	0	2160	White	63.93	152	F	68	36	9	1	27.67	0	0	0	0	0	0	0	0	0	0	17	127	37	32	89	7.33	71	41	21	5.5	0.5	5	8.9	7.2	40	105.2	8.1	101	137	3.8	129
1	18	0	672	0	45.0814	92.7075	0	0	2160	White	55		F	53	49	6	5		0	0	0	1	0	0	0	0	0	0	44	79	37.83	22	94				25		1.4	21	12.4	12	199	30.6	8.3	101	137	4.3	112
1	15	0	672	0	290.908	458.361	0	1	1184.14	White	51.66	168	M	42	28	3	7	18.3	0	0	0	0	1	0	0	0	0	0	54	108	37	21	91				25		1.2	27	12.5	10.5	243	40	8.2	110	141	4.9	168
0	7	0	672	0	37.8178	390.217	0	0	2160	White	101.76		M	76	53	8	3		0	0	0	0	0	0	0	0	0	0	61	108	37.22	29	93				14		4.5	39	26.1	9.5	216	47.3	6.4	114	140	4.3	130
1	19	0	672	0	113.361	238.642	0	0	2160	White	76.89	165	F	62	38	10	0	28.24	1	0	1	0	0	0	0	0	0	1	53	141	38.39	26	96	7.14	106	51	15	1.4	0.9	15	12.2	9.5	107	46.7	5.7	117	141	4.1	142
1	20	0	672	0	42.6544	165.517	0	0	2160	White	85.9		M	35	17	9	3		1	0	1	0	0	0	0	0	0	0	50	76	37.83	23	96	7.39			26	1.3	0.9	23	8.2	9.8	179	39.3	8.9	106	140	4.2	102
1	4	0	672	0	139.444	204.9	0	0	2160	Black	62.03		F	53	53	10	8		0	0	1	1	1	1	0	1	0	1	42	126	39.17	26	93				25	1.3	6.8	36	18.4	10.2	118	35.2	8.8	94	134	4.3	214
1	2	1	252.267	1	252.267	252.267	1	1	252.267	Other	55.42	163	F	57	62	3	7	20.86	1	0	0	1	1	0	0	0	0	0	46	60	37.78	28	92	7.42	100	47	28	2.8	1.1	30	28.3	11	370		8.5	98	141	5.1	202
1	17	0	672	0	47.3694	66.0014	0	0	2160	White	107.6		F	76	44	7	2		0	0	0	0	1	0	0	0	0	0	37	93	37.17	29	91				33		0.7	7	4.3	10.4	206	30.2	9.5	104	142	4.2	117
0	13	1	52.2	1	52.2	52.2	1	1	52.2	White	69.9	163	F	46	46	5	5	26.31	1	0	1	0	1	0	1	0	0	0	63	168	38.44	27	91	7.3	158	59	26	1	0.5	18	21.6	11.8	644	33.1	7.4	99	133	7	166
1	0	0	672	0	613.321	613.321	0	0	2160	Black	106.85	188	M	56	44	10	4	30.23	1	0	1	0	1	0	1	0	0	0	58	134	39.44	38	88	7.38	54	40	22	1.8	1.2	19	11.5	14.6	114	29.4	7.8	99	136	4.5	199
1	0	0	672	0	101.597	159.283	0	0	2160	Other	86.13		F	48	40	5	13		0	0	0	1	0	1	1	1	0	0	52	95	37.06	34	95	7.33	28	100	45	0.9	1	52	5.1	8.5	355		9.2	94	149	4.9	160
1	7	0	672	0	107.999	183.426	0	0	2160	Other	76.3		M	18	13	2	1		1	0	0	0	0	0	1	0	0	0	63	111	37.89	22	94	7.4	100	47	31	1.5	1	7	11.9	10.5	140	25.6	7.1	113	148	4.2	102
0	23	0	672	0	41.8583	206.968	0	0	2160	Other	89.91		F	37	34	3	7		0	0	0	0	1	1	0	1	0	0	41	86	36.67	24	94				28	1.6	0.9	17	4	11.8	133	55.5	7.1	105	141	4.4	213
1	18	1	44.1764	1	44.1764	44.1764	1	1	44.1764	Black	89.1		M	78	40	8	7		1	0	0	0	0	0	0	0	0	0	57	111	37.11	33	88	7.32			26	2.6	0.7	17	13.2	8.5	368		7.9	98	133	4.4	119
1	19	0	672	0	356.862	356.862	0	0	2160	White	81		M	77	59	11	6		1	0	1	0	1	0	1	0	0	0	49	75	38.72	37	95	7.48	37	36	25	1.3	0.8	36	11.3	10.5	262	26.4	7.1	104	138	4.1	134
1	23	0	672	0	210.105	306.712	0	0	2160	White	56.94	163	F	24	30	3	7	21.43	0	0	0	1	1	0	0	1	0	0	85	96	37.4	31	90	7.4	65	35	19	1.1	0.6	14	9.7	12	87	150	4.9	116	150	5.3	82
0	3	0	672	0	138.891	252.132	0	0	2160	White	90.41	185	M	77	85	14	6	26.42	1	0	0	0	1	0	0	1	0	0	67	130	38.11	19	99	7.29	199	24	11	11.9	1.2	19	19.8	7.9	79	34.9	8.6	107	144	4.7	231
1	5	1	86.7661	1	86.7661	86.7661	1	1	86.7661	Other	90.1	165	F	75	60	12	6	33.09	1	0	1	1	0	0	1	0	0	1	1	100	37.22	30	87	7.3	53	71	30	1.9	2.3	62	11.6	10.2	279	150	8.6	95	140	5.7	190
1	10	0	672	0	25.1283	124.406	0	0	2160	Other	117.34	160	F	37	29	3	2	45.84	0	0	1	0	0	1	0	1	0	0	64	118	36.89	27	92	7.32	62	45	25	2.8	0.8	12	15.7	9	182	33.7	8.5	109	140	5.1	185
0	10	0	672	0	31.0281	103.248	0	0	2160	White	99.66	166	F	25	26	1	0	36.17	1	0	0	0	1	0	0	0	0	0	63	112	37.4	26	94	7.28	140	50	24	1.1	0.4	8	19.1	10.2	195	29.3	8.1	111	140	5.5	157
1	9	1	242.569	1	242.569	242.569	1	1	242.569	White	79.2	163	F	110	77	10	11	29.81	0	0	1	0	1	0	0	0	0	1	40	133	37.11	38	93	7.33	74	39	16	4.5	3.6	129	49.4	8.5	153	45.3	9.6	100	135	4	146
0	6	0	672	0	207.528	516.617	0	0	2160	Other	64.93	163	F	61	53	6	5	24.44	1	0	1	1	0	0	1	0	0	0	33	130	38.06	28	90	7.35	99	44	23	1.9	0.9	19	15.1	10	207	52.8	8	103	136	4.4	192
0	4	0	672	0	223.149	518.367	0	0	2160	White	109.88	173	F	65	50	10	2	36.71	1	1	1	0	1	0	0	0	0	0	64	119	37.56	33	94	7.12	74	46	16	1.4	3.5	39	9.4	11.6	176	22.3	6	115	143	7.2	143
1	23	0	672	0	137.667	137.667	0	1	1464.62	White	89.91	157	F	33	39	3	9	36.48	0	0	0	1	1	1	0	0	0	0	43	103	37.17	30	88	7.24	22	99	31	1.2	1	24	4.9	10.5	185	24.8	8.3	94	140	4.9	138
1	22	0	672	0	66.3275	134.864	0	1	937.864	White	79.8		M	14	22	0	0		1	0	0	0	0	0	0	0	0	0	77	94	37.61	36	95	7.33	145	38	19		1.1	13	18.9	13	247	25.1	7.8	105	141	6	134
1	16	0	672	0	333.179	334.174	0	0	2160	White	108.94	165	F	50	46	7	8	40.01	1	0	1	1	1	1	1	0	0	0	61	104	37.44	30	87	7.32	73	44	25	1.4	1.3	23	13.7	11.4	237	101.3	7.8	108	142	3.9	140
1	4	0	672	0	496.238	705.667	0	0	2160	Other	56.16	157	F	70	49	11	6	22.78	1	0	1	1	0	0	0	0	1	0	62	112	38.78	27	95	7.41	70	34	21	3.4	0.7	17	20.8	12.1	217	23.7	8	113	142	4.4	206
0	19	0	672	0	622.134	670.326	0	0	2160	Black	112.64	160	F	62	49	6	5	44	1	0	1	0	1	1	0	0	0	0	72	106	37.44	31	93	7.3	78	51	21	3.8	3.4	35	10	10.5	173	24.3	8	108	142	5.7	265
1	15	0	672	0	528.652	528.652	0	0	2160	Other	99.3		F	116	76	15	3		1	0	1	0	1	1	0	0	0	0	50	125	39.78	31	87	7.15	52	102	28	1.3	1.7	33	10	11.2	69	28.3	7.6	103	142	5.1	156
0	8	0	672	0	130.374	197.033	0	0	2160	Black	88.19	165	F	40	33	7	7	32.39	0	0	0	1	1	1	0	1	0	0	64	80	38.17	29	80	7.44	82	27	19		5.2	86	8.2	9.5	180		8.4	109	143	4.1	176
1	14	0	672	0	24.5481	264.018	0	0	2160	White	94.3		M	46	33	3	4		0	0	0	0	0	0	0	1	0	0	60	132	37.22	35	93	7.39			24	2.1	0.9	25	21.1	9	206	25.2	8.5	103	141	4	114
1	18	1	199.367	1	199.367	199.367	1	1	199.367	Other	64.12	157	F	88	74	14	9	26.01	1	0	1	1	1	0	1	0	0	1	54	110	38.89	28	80	7.14	77	67	17	5	2.9	38	10.3	6.8	101	30.2	7	109	144	5.5	177
0	21	0	672	0	69.1706	232.667	0	0	2160	White	59.94	155	F	34	45	3	6	24.95	1	0	0	0	1	0	0	0	0	0	56	127	37	32	90	7.4	152	36	20	2	0.6	10	13.5	11.6	162	26.6	8	107	140	3.6	194
1	1	0	672	0	89.0342	470.914	0	0	2160	White			F	41	43	4	4		1	0	0	0	1	0	1	1	0	0	69	125	39.61	38	93	7.47	73	28	17	1.1	0.9	27	9	14.5	198	34.4	8.6	100	131	4	137
1	14	0	672	0	49.8267	143.081	0	0	2160	White	75.23	183	M	31	30	3	2	22.46	1	0	1	0	1	0	0	0	0	0	57	117	37.89	30	96	7.34	112	45	24		1.1	16	14.2	8.8	127	29.1		111	145	4.5	245
0	10	0	672	0	83.8972	103.556	0	0	2160	White	78.89	180	M	18	26	1	1	24.35	1	0	1	0	1	0	0	1	0	0	62	94	36.67	26	94	7.21	109	65	23	1.4	0.6	10	19.2	11.7	197	28.1		110	140	5.5	131
1	1	0	672	0	189.701	543.267	0	0	2160	White	46		M	30	24	1	6		0	0	0	0	1	0	1	0	1	0	83	71	37	27	91				24		0.9	15	11.2	11.8	229	74.6	9	103	140	4.2	90
0	16	0	672	0	237.827	237.827	0	1	1111.83	Other	69.93		F	45	35	2	8		0	0	0	1	1	1	0	0	0	0	56	74	37.33	37	87				27		1.9	45	17.8	10.8	519	27.4	8.5	96	138	4.5	250
1	17	0	672	0	123.171	285.303	0	0	2160	White	75.3	178	M	41	19	6	4	23.77	1	0	0	0	0	0	0	0	0	0	62	121	37.67	23	96	7.35			23	2.8	0.7	13	11.2	7.9	96	44.5	8.5	108	140	3.4	128
0	21	1	242.288	0	94.02	114.172	0	1	242.288	White	71		M	63	64	4	11		0	0	1	0	1	1	0	1	0	0	50	124	37	22	90	7.29	93	35	13	1.2	1.6	59	11	8.5	385		7.2	111	134	5	177
1	0	0	672	0	41.5272	85.9333	0	0	2160	White	52.73		F	64	39	4	6		0	0	0	0	1	1	0	0	0	0	54	88	36.5	41	92				21	2.1	0.8	24	9.2	14	264	26.7	8.9	105	140	3.2	339
0	17	0	672	0	412.069	595.756	0	0	2160	White	108.98	165	F	80	35	6	3	40.03	0	0	0	0	0	0	0	0	0	0	14	124	37.5	23	94	7.46	109	27	19	4.6	1	8	10.1	7.4	263	68.7	7.6	100	131	5.5	120
1	2	0	672	0	227.224	348.609	0	0	2160	Other	97.05	168	F	33	23	2	4	34.39	0	0	0	1	1	1	0	0	0	0	70	118	37.83	41	92	7.44			20	1.5	0.5	6	15	8.7	348	27	7.5	104	138	4.9	171
0	14	1	47.1544	1	47.1544	47.1544	1	1	47.1544	White	75.09	185	M	78	75	12	10	21.94	1	0	1	1	1	1	0	1	1	0	40	75	36.78	30	96	7.25	50	60	14	9.5	4.4	46	16.8	8.2	135	35.5	9.2	109	148	7.1	289
1	15	0	672	0	289.247	648.141	0	0	2160	Other	54.59	152	M	42	53	7	7	23.63	1	0	1	0	0	1	0	0	0	0	43	109	37.61	30	98	7.21	103	40	11	7.8	1.1	12	10.5	7.8	135	50.2	7.8	114	143	4.2	138
1	19	0	672	0	24.4264	56.3558	0	0	2160	White	82.32	194	M	53	37	3	5	21.87	0	0	0	0	0	0	0	0	0	0	72	71	38.67	32	95				25		0.9	16	18.5	11.8	166	27.6	8.1	107	143	3.6	180
0	17	0	672	0	153.213	210.479	0	0	2160	Asian	78.6		M	43	36	3	3		0	0	0	0	1	1	0	0	0	0	65	132	39.28	40	90				21	1.4	1.3	31					7.4	111	139	4.7	270
0	20	0	672	0	96.4294	161.16	0	1	1275.98	White	43.5		F	53	28	4	2		0	0	1	0	0	0	0	0	0	0	63	105	37.06	26	93	7.35	34	23	15	1.5	0.6	12	18.1	9.3	293	47.4	5.1	112	139	3.8	175
0	12	0	672	0	95.5322	292.311	0	0	2160	White	85.18	188	M	36	38	7	6	24.1	1	0	1	1	1	1	0	1	0	0	57	92	37.8	23	96	7.36	107	44	23	4.9	0.5	8	28.2	7.1	144	30.2	7.6	105	136	4.6	239
0	12	0	672	0	72.2619	102.849	0	0	2160	White	89.46	178	M	18	29	3	1	28.24	1	0	1	0	1	0	0	1	0	0	60	104	36.94	30	97	7.35	149	50	27	2.2	0.8	16	16	9.4	102	24.5		110	145	4.3	187
1	20	0	672	0	117.117	117.117	0	0	2160	White	63.31	172	M	33	8	1	0	21.4	1	0	0	0	0	0	0	0	0	0	58	101	37.78	26	94	7.41			26	1.2	0.7	12	15	13.4	335	26.1	9.9	103	138	4.5	177
1	10	0	672	0	271.839	413.432	0	0	2160	White	71.4	165	M	58	45	12	10	26.23	1	0	1	1	1	1	0	1	0	0	48	120		23	96	7.28	71	49	20	3.7	5.1	42	10.4	6.5	100	72.7		114	141	5.8	226
0	17	1	390.4	1	390.4	390.4	1	1	390.4	Other	35.79	163	F	86	64	13	5	13.47	1	0	1	0	0	0	1	0	0	1	20	101	37.7	25	90	7.26	121	46	18	2.5	117	18	17.7	7.6	83	31.3	6.5	112	140	5.3	179
0	11	0	672	0	49.3233	152.501	0	0	2160	White	77.77	161	M	29	35	5	4	30	1	0	1	0	1	1	0	0	0	0	54	106	37.5	20	94	7.21	91	56	21	3.2	1.2	19	21.7	7	194	36.5		114	136	6.2	175
1	6	0	672	0	425.192	1088.98	0	0	2160	Other	57.6	168	M	69	52	8	3	20.41	1	0	1	0	1	1	0	0	0	0	45	102	37.28	47	87	7.35	77	48	26	2.8	1.1	15	4	13.2	145	24.9	9.2	110	150	4.3	291
1	18	1	197.747	1	197.747	197.747	1	1	197.747	White	94.9	180	M	111	78	14	9	29.29	0	0	1	0	1	1	0	0	0	1	47	115	37.11	40	89	7.26	71	25	10	4.9	4.2	71	31.7	11.6	421	39.5	7.3	112	139	6.1	216
0	9	0	672	0	25.5586	100.008	0	0	2160	White	66.77	173	M	42	37	3	3	22.31	1	0	1	0	0	0	0	0	0	0	52	117	37.6	29	88	7.34	112	48	23	1.3	0.9	18	6.5	10	86	33.9		112	139	4.7	133
1	12	1	252.683	1	252.683	252.683	1	1	252.683	White	94.77		M	37	24	4	6		0	0	0	1	1	1	0	1	0	0	54	114	37.33	30	91				21		1.3	27	9.6	8.1	339	39.9	8.4	101	137	4.1	155
1	14	0	672	0	30.2111	213.014	0	0	2160	White	90.83	180	M	23	25	4	6	28.03	0	0	0	0	1	0	1	0	0	0	69	105	37.06	33	90	7.23	69	61	26	1.1	0.9	17	13.4	12.2	254		8.1	108	141	4.6	124
1	9	0	672	0	31.8761	124.94	0	0	2160	White	85.51	175	M	18	34	7	3	27.92	1	0	1	1	1	0	0	1	0	0	62	94		25	88	7.21	79	47	19	2.4	1.1	13	20	7.4	80	47.6	7.9	119	142	5.9	170
0	0	0	672	0	63.5608	135.583	0	0	2160	White	107.1	168	M	52	35	11	10	37.95	1	0	1	1	1	1	1	1	0	0	47	76	37.5	28	93	7.35			27	4.5	2.6	57	18.4	9.3	159	26.9	8	102	140	4.7	800
0	22	1	97.9506	0	43.8444	97.9506	1	1	97.9506	Other	85.7	155	F	51	33	10	3	35.67	1	0	1	0	0	0	0	0	0	0	50	102	37.67	25	95	7.29			25	1.7	1.7	60	14.1	9	399	25.8	8.4	81	130	4.1	143
1	15	0	672	0	122.044	242.75	0	0	2160	White	46.53		F	30	37	2	3		0	0	0	0	0	0	0	0	0	0	55	80	37.06	27	94	7.3			16	1.1	0.5	4	8.5	12.2	215		7.5	99	129	3.8	158
1	7	1	324.004	0	302.477	324.004	1	1	324.004	Other	60.94	163	M	52	42	1	6	22.94	0	0	1	1	0	1	0	0	0	1	56	103	36.72	32	92	7.29			22	2.1	0.8	34	14.3	7.6	253		8.4	106	137	5	211
1	7	0	672	0	181.457	394.646	0	0	2160	Black	62.8		M	65	83	15	9		1	0	1	0	1	1	0	0	0	0	50	132	39.67	43	85	7.35	43	42	19	1.4	7.1	78	12.3	6.9	65	72.8	9.7	115	147	5.5	154
1	9	1	278.379	0	25.0228	196.346	0	1	278.379	Other	117.78	183	M	19	29	5	2	35.17	1	0	1	0	1	0	1	0	0	0	60	93	35.94	25	91	7.29	88	52	25	2.4	0.9	18	13	11.7	143	32.5		108	136	6.1	191
0	23	0	672	0	330.25	377.892	0	0	2160	White	92.4		M	92	65	12	7		0	0	1	1	1	0	0	1	0	0	33	114	36.06	29	89	7.01	25	46	12	8	2.8	34	17.7	7.6	120	150	5.8	108	140	5.1	332
1	16	0	672	0	122.792	526.583	0	0	2160	White	87.81	170	M	10	36	2	4	30.38	1	0	0	0	1	0	0	0	1	0	66	73	38.06	20	98	7.38	117	41	22	0.8	1.1	13	13.9	13.1	209		8.8	111	141	4.6	118
0	6	0	672	0	124.323	752.45	0	1	809.7	Asian	61.03	173	M	93	57	13	5	20.39	1	0	0	0	1	1	0	0	0	0	57	122	37.06	34	93	7.34	76	39	19	4	1	51	19.4	9.1	103	73.7	8.4	112	145	4.4	320
1	9	0	672	0	59.6214	124.241	0	0	2160	White	99.93	180	M	31	26	4	4	30.84	1	0	1	0	1	0	0	1	0	0	53	106	36.83	24	94	7.27	84	46	22	3.4	0.8	16	11.9	9.6	155	28.7		113	141	6.1	204
1	23	1	109.42	1	109.42	109.42	1	1	109.42	White	71.31	160	F	80	58	9	9	27.86	1	0	1	0	0	0	0	0	0	1	18	119	36.83	24	95	7.29	81	36	18	2.8	1.3	44	14.2	9.8	164	38.6	7.4	110	138	4.5	141
0	12	0	672	0	24.3808	98.3717	0	0	2160	Other	104.73	179	M	29	42	7	6	32.69	1	0	1	0	0	0	0	1	0	0	56	85	37.44	26	96	7.31	95	51	24	2.3	1.1	14	12.5	8.2	65	32.8		110	139	4.9	225
0	22	0	672	0	95.9236	428.27	0	0	2160	Other	67.93	168	M	66	44	8	7	24.07	0	0	1	1	1	1	0	1	0	0	57	94	37.33	38	89	7.4	52	34	18	3.2	2.3	40	24.7	12.3	147	53.5	8.1	103	137	8.5	365
1	11	0	672	0	29.1656	122.646	0	0	2160	White	62.29	160	F	25	39	4	7	24.33	1	0	1	1	1	0	0	1	0	0	60	88	36.94	20	92	7.29	93	50	22	1.8	1	18	16.1	9.9	109	39.2	7.7	108	142	4.3	161
1	19	0	672	0	116.892	239.341	0	0	2160	White	79.94	188	M	73	50	9	7	22.62	0	0	0	0	0	1	0	0	0	0	47	183	37.06	21	94	7.32	102	41	21	4.4	0.9	29	10.7	12.9	72	44.9	7.6	109	137	5.5	496
1	20	0	672	0	115.25	115.25	0	0	2160	Other	51.35	152	F	84	49	11	0	22.23	1	0	1	0	0	0	0	0	0	1	64	118	37.83	41	96	7.36	85	35	16	1.3	0.5	7	16.8	9.9	379	27.1	7.9	103	135	4.5	115
1	9	0	672	0	26.0881	103.38	0	0	2160	White	64.89	165	M	21	41	7	4	23.83	1	0	1	0	0	0	0	0	0	0	65	95	36.78	24	94	7.36	78	43	24	2.1	0.5	8	14.5	9.4	145	34.1	7.5	108	138	4.8	161
1	9	0	672	0	157.36	270.609	0	1	2054.44	White	66		F	72	36	7	3		1	0	1	0	0	0	0	0	0	1	42	122	37.56	33	92	7.21	115	59	20	1.9	0.4	19	31.5	9.6	502	43.1	7.7	106	135	4.5	220
0	16	0	672	0	504.673	526.888	0	1	799.271	Other	85.08	168	M	57	38	12	5	30.14	1	0	1	0	1	0	0	1	0	0	55	102	35	26	76	7.22	44	55	24	6.7	3.2	27	12.2	5.6	69	51.5	9.3	117	146	7.6	262
1	19	1	436.925	0	56.6603	237.175	0	1	436.925	White	83.9		M	71	69	4	7		0	0	0	0	1	1	0	0	0	0	52	157	36.89	45	90	7.46	118	29	18	1.4	0.6	14	11.8	10.4	113	32.5	7.2	111	146	3.3	159
0	8	0	672	0	33.0428	124.385	0	0	2160	White	89.44	183	M	15	33	7	3	26.71	1	0	1	1	1	0	0	1	0	0	71	89		25	92	7.31	62	43	22	2.4	1	14	19.5	11.7	99	36.5	7.9	110	139	5.4	171
1	8	0	672	0	37.2483	103.862	0	0	2160	White	123.27	193	M	65	53	10	6	33.09	1	0	0	0	1	1	0	1	0	0	58	85		27	93	7.44	90	45	28	1	8.2	35	7.7	8	149	32.1	8.3	96	135	5.1	111
1	10	0	672	0	27.5628	127.552	0	0	2160	White	69.69	165	M	20	31	2	3	25.6	1	0	1	0	1	0	0	1	0	0	69	112	36.94	20	97	7.36	145	45	29	2.6	0.8	11	14.3	6.3	107	30.7		110	140	4.7	164
1	12	0	672	0	101.391	195.494	0	0	2160	White	116.57	157	F	69	54	9	8	47.29	0	0	1	1	1	1	0	1	0	0	32	128	39.5	32	93	7.35			19	4.7	2.3	35	22.8	11.1	248		6.7	105	136	4.1	524
1	4	1	33.3167	1	33.3167	33.3167	1	1	33.3167	White	92.2	157	F	85	58	10	9	37.41	1	0	1	1	1	1	0	1	1	0	18	113	37.17	32	71	7.21	64	46	18	9.2	1.8	36	25.3	9.7	211	48.8	8.1	96	145	4.9	561
1	14	0	672	0	24.0939	96.6319	0	0	2160	Asian	74.55	180	M	28	29	3	0	23.01	1	0	1	0	0	0	0	1	0	0	63	111	38.6	39	93	7.37	115	45	25	2.2	0.8	10	10.9	9.4	167	54.7		107	136	4.4	136
1	14	0	672	0	51.7131	169.521	0	0	2160	Other	67.5	170	M	24	40	3	5	23.36	1	0	1	0	1	1	0	1	0	0	60	87	36.78	21	96	7.41	67	38	18	5.1	1	17	15.1	8	75	88	9	103	133	4.6	205
1	13	0	672	0	32.2017	75.5153	0	1	802.965	White	68.55		M	42	45	4	8		0	0	0	0	1	0	0	0	0	0	63	127	36.61	28	93				24	2.6	1.2	40	9	16	144	46.3	7.9	111	146	4.8	96
1	2	1	63.8333	1	63.8333	63.8333	1	1	63.8333	White	88.91	185	M	54	59	4	8	25.98	0	0	0	0	0	1	0	0	0	1	64	93	36.61	31	92				17	2.9	1.1	30	15.9	9.9	307	44.7	7.4	90	123	5.2	159
0	14	0	672	0	147.297	148.052	0	0	2160	White	117	180	M	65	46	5	7	36.11	0	0	0	1	1	1	0	1	0	0	52	156	39.11	24	89	7.43	71	47	28	0.8	2.3	37	13.1	8.4	178	35	7.9	97	134	4.2	205
1	19	0	672	0	43.6692	141.172	0	0	2160	White	97.74	175	M	53	42	7	8	31.92	1	0	0	1	1	1	1	1	0	0	55	128	38	31	90	7.33	218	39	20	3.5	2	40	14.1	14.5	108	38.1	8.4	102	141	5.6	256
1	0	0	672	0	38.9167	38.9167	0	0	2160	White	95.71	178	M	50	38	3	3	30.21	0	0	0	0	1	0	0	0	0	0	37	74	36.83	19	93				25		1.4	22	10.8	12.2	145	25.7	8.8	106	138	4.4	83
1	10	0	672	0	53.9442	150.786	0	0	2160	Black	90		F	48	41	5	9		0	0	0	0	1	1	0	1	0	0	51	88	37.5	33	88	7.38	63	36	22	1.9	1.9	29	12.4	9.8	133		8.3	101	136	4.7	206
0	8	0	672	0	34.7736	80.5167	0	0	2160	White	99.83		M	57	27	4	3		0	0	0	0	1	0	1	0	0	0	51	143	37.11	24	90				21		1	23	17.8	11.4	199	36.3	6.8	110	141	3.6	131
1	8	0	672	0	57.4467	127.939	0	0	2160	White	60.91	160	F	47	42	2	2	23.79	0	0	0	0	0	0	0	0	0	0	49	102	37.78	30	91				13		0.8	11	10.8	10	195		6.7	124	148	3.6	176
1	3	0	672	0	248.871	989.933	0	0	2160	Other	73.92	168	M	29	45	6	6	26.19	1	0	0	0	1	0	0	0	0	0	59	93	38.11	25	94	7.26	69	37	13	4.3	0.8	15	12.6	9.7	140	27.1	7.2	108	139	4.3	179
1	1	0	672	0	65.1542	89.0661	0	0	2160	White	96.28		F	34	26	2	4		0	0	0	1	0	1	0	1	0	0	51	96	38.56	32	93				19		0.6	17	17.7	9.3	222		7.8	109	138	3.6	174
1	10	0	672	0	27.9181	125.46	0	0	2160	White	73.86	175	M	25	26	2	1	24.12	1	0	1	0	1	0	0	1	0	0	50	87	37.06	19	98	7.35	167	48	26	3.7	0.7	13	8.9	8.6	111	33		110	142	4.2	166
1	1	0	672	0	283.767	396.836	0	0	2160	White	69.52	165	F	43	32	6	2	25.54	1	0	0	0	1	0	0	0	0	0	70	117	37.78	23	95	7.31	121	56	26	1.9	1.2	36	24.8	8.8	103	33.2	7.4	109	146	3.4	117
1	20	0	672	0	51.7122	164.583	0	0	2160	White	90.5		M	45	40	2	9		0	0	0	0	1	1	0	0	1	0	75	108	37.06	34	93	7.39			25	1.4	1.3	34	46.4	15.4	206	26.1	9.3	107	146	4.1	127
0	17	0	672	0	31.0589	96.2269	0	0	2160	White	117.5		M	43	41	4	7		1	0	1	0	1	1	0	1	0	0	52	97	36.83	24	89	7.35	77	54	25		3.6	42	11.7	12	195	27.7	7.7	102	139	4.4	204
1	0	0	672	0	65.5889	156.767	0	0	2160	White	89.24		M	27	44	8	13		1	0	0	0	1	0	1	1	0	1	67	94	37.44	25	96	7.3			20	2.4	1.2	28	6.4	12.1	277	38.5	7.9	105	134	4.9	208
0	11	1	25.2333	1	25.2333	25.2333	1	1	25.2333	Other	80		F	167	105	19	2		1	0	1	0	0	1	0	0	0	0	30	137		32	26	6.95	36	38	7	8.8	3.9	71	1.5	11.6	30	42.5	5.9	116	136	3.8	800
1	5	0	672	0	283.838	372.567	0	0	2160	White	129.28	173	F	69	24	10	4	43.2	1	0	1	1	0	0	0	0	0	1	52	118	37.94	32	94	7.32	105	43	20	4.3	0.8	18	13.2	10.9	103	45.6	7	112	142	4	79
1	17	1	179.483	0	48.4589	179.483	1	1	179.483	White	65.98	170	M	66	60	6	9	22.83	0	0	0	1	1	0	0	1	0	1	47	76	36.56	25	85				21	1.9	2.5	107	11.9	10.3	165	36.9	8.2	106	138	3.8	222
1	11	0	672	0	26.2139	195.382	0	0	2160	White	96.85	185	M	46	37	4	7	28.3	0	0	0	1	1	1	0	1	0	0	50	73	37.94	31	93				24		1.3	57	10.7	10.4	280	32	8.6	106	138	3.4	126
1	18	0	672	0	49.8147	503.833	0	0	2160	Other	60.94		F	58	60	3	10		0	0	0	1	1	1	0	1	0	0	54	110	38.56	32	94				19		1.4	35	0.3	8	113	39.2	8.3	101	135	3.7	210
1	8	0	672	0	31.0486	439.91	0	0	2160	White	83.91		F	27	33	3	6		0	0	0	1	1	0	0	0	1	0	66	103	37.17	28	91				24		0.9	7	8.6	10.3	388	28.2	8.4	108	143	3.7	113
0	11	0	672	0	51.73	101.029	0	0	2160	Other	112.39	193	M	69	54	11	3	30.17	0	0	1	0	1	1	0	1	0	0	62	94	37	31	92	7.27	85	51	23	2.4	0.9	17	22.6	11.5	75	29.5		109	139	6.4	193
0	16	0	672	0	149.149	262.813	0	0	2160	White	90.11	157	F	54	42	8	3	36.56	1	0	1	0	0	0	0	0	0	0	63	152	37.5	33	97	7.03	50	42	6	14	1	20	23.2	10.2	235	29	8	106	140	4.1	373
0	7	0	672	0	249.788	415.267	0	0	2160	Black		157	F	38	26	3	4		1	0	0	0	0	0	0	1	0	0	54	116	37.22	27	91	7.23	109	54	20	1.7	2.6	27	12.9	9.1	168	29.5	8.6	112	141	4.3	194
1	1	1	419.517	0	336.126	419.517	1	1	419.517	Other	68.9	168	M	27	41	0	7	24.41	1	0	0	0	1	1	0	0	1	0	74	106	37.06	37	96	7.37	127	44	19	2.2	0.9	13	10.2	13.5	223	32.1	7.5	101	145	5	167
1	7	1	201.351	1	193.955	201.351	1	1	201.351	Other	94.5	173	M	42	36	9	9	31.57	0	0	0	1	1	0	1	1	0	1	78	78	37.17	23	90	7.34			20	1.5	1.4	60	15.8	10.5	68	67	7.9	101	134	4.8	139
1	22	1	54.9003	1	54.9003	54.9003	1	1	54.9003	White	67.78	170	M	65	54	11	8	23.45	1	0	1	1	0	0	0	1	0	0	49	83	37.94	24	98	7.18	66	58	15	0.9	4.4	99	11.7	9.3	119	42.8	9.3	104	132	6.6	90
0	18	0	672	0	53.1531	210.95	0	0	2160	White	61.01		F	56	35	8	5		0	0	0	0	0	0	0	0	0	0	61	148	37.39	36	93	7.51			23	1.4	0.6	5	4.4	8.7	25	29	6.9	101	134	3.6	146
1	4	0	672	0	398.883	398.883	0	0	2160	Black	58.27	155	F	36	47	11	5	24.25	1	0	1	0	0	1	0	0	0	0	62	89	38.67	32	94	7.32	82	46	23	2.4	1.6	28	6.8	11.8	46		8.5	101	138	5.9	225
1	20	0	672	0	235.449	502.141	0	0	2160	White	86.13	178	M	52	22	6	2	27.18	1	0	1	1	1	0	0	0	0	1	54	137	36.44	42	83				20	1.4	1.8	23	15	7.2	112	29.6	7.8	101	133	4.1	145
1	16	0	672	0	126.265	170.808	0	0	2160	Other	111.53	180	M	65	50	6	2	34.42	0	0	1	1	0	0	0	0	0	0	45	139	36.94	33	90	7.35			21	2.8	7.4	59	23.6	15.1	248	27.5	7.6	99	141	4.3	175
1	1	0	672	0	185.799	541.467	0	0	2160	Other	139.9		M	35	18	2	0		1	0	0	0	0	0	0	0	0	0	68	121	38.67	22	99	7.36	128	54	26	3.9	0.9	11	13.9	10.7	172		8.5	100	137	4.7	180
1	9	0	672	0	49.8308	100.291	0	0	2160	White	110.24	188	M	28	15	5	3	31.19	0	0	0	0	1	1	0	1	0	0	66	107	37.9	31	92	7.33	73	45	22	2.4	0.7	12	11.9	10.5	115	29.6		109	139	4.8	209
1	14	1	465.771	0	473.771	473.771	0	1	465.771	Other	79.7	175	M	71	36	5	1	26.02	1	0	1	0	1	0	0	0	0	0	53	144	38.78	31	95	7.3	92	64	27	1.3	0.7	15	40.2	8.1	262	29.1	6.6	106	140	4.1	140
1	1	1	91.6428	1	91.6428	91.6428	1	1	91.6428	Other	84.91	165	M	127	74	6	3	31.19	1	0	1	0	1	1	0	0	0	0	9	126	39.33	44	92	7.21	168	50	17	3.3	1.9	36	19.2	9.7	187	28.2	6.7	114	142	5.8	206
1	19	0	672	0	691.085	1005.82	0	0	2160	Other	87.88	160	M	65	32	4	3	34.33	1	0	0	0	0	0	0	1	0	0	57	80	37.44	23	94				24		1	20	13.5	14.1	158	28.2	8.7	106	142	4.3	129
1	22	0	672	0	109.717	109.717	0	0	2160	White	99		M	40	24	2	3		0	0	0	0	1	0	0	0	0	0	85	119	37.06	26	90				24		1	17	9.1	15.7	227	29.1	9.8	103	141	4.8	170
1	10	0	672	0	25.3564	197.117	0	0	2160	White	91.5	165	F	29	29	5	4	33.61	1	0	1	1	1	1	1	0	0	0	59	103	37	26	93	7.22	96	62	22	3.7	0.8	16	22.8	10.2	112	32.8	7.7	108	139	5	194
1	0	0	672	0	351.833	351.833	0	0	2160	Black	31.9	165	M	34	35	4	10	11.72	0	0	0	0	1	1	0	0	0	0						7.36			26	1	3.5	105	9.5	8.3	129		7.6	122	157	4.6	267
1	11	0	672	0	198.75	604.464	0	0	2160	Other	57.29	168	M	46	50	7	2	20.3	1	0	1	0	1	0	0	0	0	0	51	84	39.56	26	83	7.38	68	45	28	2.1	0.8	13	8.6	11.4	121	31.6	7.5	106	142	4.6	122
1	18	0	672	0	142.746	237.8	0	0	2160	White	79.89	165	F	46	40	1	6	29.34	1	0	0	0	0	1	1	1	0	0	50	123	39	34	87	7.37	155	47	29	0.9	0.9	26	10.1	9.3	304		7.7	113	146	3.3	269
1	10	0	672	0	104.772	149.164	0	0	2160	White	81.61	183	M	52	40	4	6	24.37	0	0	0	1	1	0	1	1	0	0	61	143	37.56	30	92	7.52	76	39	21	1.7	1.1	27	14.4	9	172	24.8	5.4	94	134	3.5	800
0	9	0	672	0	121.921	218.099	0	0	2160	White	125.41	180	M	16	33	9	2	38.71	1	0	1	0	1	0	0	1	0	0	61	95	37.3	32	87	7.2	48	65	22	3.1	1	16	21.8	9.2	112	30.1	7	111	141	5.8	171
1	8	0	672	0	45.9633	79.1833	0	0	2160	White	74.42	165	F	44	34	3	4	27.34	0	0	0	0	1	0	0	0	0	0	47	98	37.22	20	92	7.33		18	13	1.7	1	23	11.7	8.6	194		7.4	114	139	4.7	295
1	6	0	672	0	262.529	606.837	0	0	2160	White	111.19	178	M	51	25	1	4	35.09	1	0	1	0	1	1	0	0	0	0	60	114	37.17	32	90				24		0.7	27	7.7	10.1	167	23.7	8.4	101	136	3.7	224
1	11	1	156.8	0	75.6333	75.6333	0	1	156.8	White	80		M	43	41	4	5		0	0	0	0	0	1	0	1	0	0	63	67	37.22	22	91				26		1.4	33	10.8	8.1	185	26	8.5	105	142	4.6	189
0	20	0	672	0	45.2761	188.232	0	0	2160	White	48.93	160	F	93	59	7	3	19.11	1	0	1	0	1	0	0	0	0	1	34	118	37	33	94	7.19	113	37	13	7.3	1.1	30	48.4	6.8	236	38.9	6.4	107	135	3.8	138
0	9	0	672	0	77.6228	104.308	0	0	2160	White	79.25	163	F	34	29	5	3	29.83	1	0	1	0	1	0	0	1	0	0	57	96	37.22	24	92	7.29	75	47	21	1.8	0.5	8	13.6	8.8	163	31.3	8.8	104	135	4.4	185
1	17	0	672	0	368.692	548.996	0	0	2160	White	96.2	183	M	40	34	4	6	28.73	0	0	0	0	1	0	0	0	0	0	90	90	37	32	90				25		0.7	13	6.3	12.1	102	30.2	9	100	134	3.5	95
1	15	0	672	0	1173.01	1173.01	0	1	1208.51	White	187.74	152	F	46	18	5	2	81.26	1	0	1	1	1	0	0	0	0	0	47	97	37.67	25	82	7.31	55	56	25	2.4	0.9	12	16.1	13	265		8.4	103	138	4.3	168
0	1	1	172.55	0	118.497	172.55	1	1	172.55	White	58.53		M	57	37	7	5		1	0	0	1	1	0	0	0	1	0	66	115	39.44	34	86				20		2.9	46	7.2	9.3	86	28	7.7	113	148	4.5	155
1	22	0	672	0	67.2	67.2	0	0	2160	White	94.1		M	52	47	5	11		0	0	0	0	1	1	0	0	0	0	59	100	37.33	23	90	7.21	96	22	8	0.6	3.3	55	17.8	7.5	246		4.4	112	140	6.2	162
1	8	0	672	0	33.4244	104.287	0	0	2160	White	54.25		F	52	37	8	10		0	0	0	0	0	0	1	0	0	0	56	102	36.83	24	94				23		0.9	10	2.9	9.2	43	31.3	7.9	95	132	3.4	172
1	20	0	672	0	87.6008	263.167	0	1	1107.67	White	172.07	165	F	38	48	2	9	63.2	0	0	0	0	1	0	0	0	0	0	36	92	37.72	24	90				28	1.4	1.8	38	12.3	9.6	210		7.7	106	141	4.9	125
0	16	0	672	0	119.532	214.4	0	0	2160	White	43.62	160	F	60	46	2	7	17.04	1	0	0	1	1	0	1	0	0	0	51	105	37.72	29	96	7.3	84	52	22	3.5	0.6	15	9.6	9.1	140		5.9	119	148	4.6	132
1	6	1	150.267	0	62.5406	150.267	1	1	150.267	Other	94.1		M	63	42	8	13		0	0	0	1	1	1	1	1	0	1	71	87	36.83	33	91				16		6.1	64	7.7	10.6	91	34.4	7.4	103	139	4.2	150
1	17	0	672	0	46.2914	211.632	0	0	2160	White	57.64		F	40	19	5	2		1	0	0	0	0	0	0	0	0	0	65	84	37.61	17	91	7.32	60	43	21	1.5	0.7	12	8	9.8	141		8	110	141	3.6	109
1	20	1	238.117	1	238.117	238.117	1	1	238.117	White	70		F	111	56	8	5		1	0	0	0	1	1	1	1	1	0	69	105	31.8	22	97	7.2	67	52	17	3.5	0.8	27	28.9	14	224	144.3	8.7	113	142	4.5	363
1	3	0	672	1	701.5	701.5	1	1	701.5	Other	131.52	168	F	72	47	9	6	46.6	1	0	1	0	1	1	0	1	0	1	46	132	38.83	31	94	7	73	47	15	5.9	1.2	21	4.8	9.1	125	53.9	7	123	142	4.9	379
1	2	0	672	0	41.8392	158.267	0	0	2160	Black	70.4		F	32	32	2	5		0	0	0	0	1	0	0	0	0	1	53	111	37.5	29	93	7.36			21	1.3	0.7	12	21.2	7.3	269	42.3	6.8	113	143	3.9	142
0	10	0	672	0	85.8311	195.627	0	0	2160	White	82.22	178	M	27	31	3	2	25.95	1	0	1	0	1	0	0	1	0	0	63	100	37.3	19	96	7.34	156	46	23	2.5	0.9	14	14.1	8.1	138	36.9	7.7	104	133	5.9	156
1	12	1	53.7061	1	53.7061	53.7061	1	1	53.7061	Other	71.83		M	79	56	12	9		0	0	1	0	1	1	0	0	1	1	53	87	36.72	24	91	7.31			21	4.5	1	24	2.2	7.1	26	30.4	7.7	103	137	4	170
0	4	1	259.267	0	89.1231	229.433	0	1	259.267	Black	48.17	163	F	97	53	9	8	18.13	0	0	1	1	1	0	0	0	0	1	36	94	36.89	31	91	7.17	15	44	14	5.1	2.6	74	13.5	7.9	108	37.8	6.7	131	159	4.2	190
0	18	0	672	0	74.6403	115.461	0	0	2160	White	60.94		F	46	31	6	5		0	0	0	0	0	0	0	0	0	0	63	113	36.83	27	93				22		0.8	26	4	10	60	43.7	8	106	138	4.1	148
1	8	0	672	0	134.348	1710.52	0	0	2160	Black	90.6		F	88	68	5	5		0	0	0	0	1	1	1	0	0	0	77	129	37.28	30	91	7.26	91	36	13	12.9	1.5	56	9.1	10.9	152		8.3	115	150	4	326
1	5	1	402.467	0	36.6336	58.3167	0	1	402.467	White	72.1		M	55	26	6	4		0	0	0	0	1	0	0	0	0	0	71	123	37	22	91				23		0.7	20	3.5	10	32	38.1	8.4	110	139	3.8	161
0	14	0	672	0	50.635	145.786	0	0	2160	Other	83.84	173	M	32	31	3	3	28.01	1	0	1	0	1	1	0	1	0	0	57	109	37.06	37	94	7.36	129	45	24	2	0.8	15	9.8	4.6	71	68.1		106	137	5.2	213
1	3	0	672	0	67.4794	761.359	0	0	2160	Other	72.42		M	30	13	3	6		0	0	0	0	0	1	0	1	1	0	62	94	37.44	22	97				20		1.5	15	18.6	7.9	211	28.1	7.6	103	138	3.7	247
0	19	0	672	0	70.475	162.417	0	0	2160	White	86.31		F	28	21	4	2		0	0	0	0	1	0	0	0	0	0	13	119	37.06	27	96	7.4	44	36	18	2	0.7	12	17.3	11.7	113	37	8	113	141	3.6	138
1	16	0	672	0	89.5128	336.967	0	0	2160	Black	106.9		M	45	40	6	2		0	0	0	0	1	0	0	0	0	0	88	130	37.22	44	91				21		1.4	35	35	7.9	355	62	8.9	107	139	4	164
1	21	0	672	0	66.8869	186.1	0	0	2160	White	84.22	178	M	45	41	3	5	26.58	0	0	0	0	1	0	0	0	0	0	68	121	39.11	41	92				21	1.8	1.1	30	14.8	10.8	118	25.9	8.1	99	133	4.3	153
0	21	0	672	0	115.66	162.7	0	0	2160	White	63.91	163	F	54	44	4	8	24.05	1	0	0	1	1	0	0	1	0	0	39	94	36.44	24	89	7.29	54	70	27	1.5	1	22	8.6	10.4	195	27.5	7.7	106	141	4.2	140
0	21	0	672	0	45.6222	183.816	0	0	2160	White	82.1		F	27	15	3	3		0	0	0	0	0	0	0	0	0	0	63	117	38.44	23	92				24		1.9	9	6.5	8.9	307	106.1	6	108	143	4.1	192
0	12	0	672	0	29.7297	170.225	0	0	2160	Other	77.98	188	M	46	45	6	5	22.06	0	0	0	0	1	1	0	1	0	0	46	85	36.83	26	88				20	1.1	7.1	146	17.5	7.7	269	37.4	8	116	148	5.1	320
0	19	0	672	0	25.5992	188.717	0	0	2160	Black	55		F	41	38	2	5		0	0	0	0	1	1	0	0	0	0	79	125	37.17	25	92	7.38	65	39	23	3.3	1.3	27	7.9	8.1	171	30.5	9	107	144	4	188
1	20	0	672	0	67.0497	185.93	0	0	2160	White	61.93	152	F	26	29	2	1	26.8	1	0	0	0	0	0	0	0	0	0	58	109	38.61	26	99	7.32	224	35	19	4.7	0.8	14	8.9	9.5	127	31.2	6.5	113	144	4.3	200
0	6	1	31.9	1	31.9	31.9	1	1	31.9	Other	63.93	168	M	47	55	10	7	22.65	1	0	1	1	1	0	0	0	0	1	52	111		34	90	7.09	20		12	8.1	1.3	39	19.4	10.3	188	38.6	7.5	107	141	4.9	144
1	17	0	672	0	93.4314	191.973	0	0	2160	White	79.9		M	36	29	3	2		1	0	1	0	1	1	0	1	0	0	49	90	36.89	18	94	7.38	215	40	15	1.9	1.2	22	10.3	8.1	133	112.2	8.8	119	144	5.8	298
1	9	0	672	0	52.6408	124.936	0	0	2160	White	73.31	168	F	27	31	1	3	25.97	1	0	1	0	0	0	1	1	0	0	63	107	37.9	28	96	7.36	176	43	23	2	0.6	7	13.9	8.3	161	30.9		115	143	4.9	155
1	18	0	672	0	69.9833	69.9833	0	0	2160	White	79.28	178	M	43	19	0	3	25.02	1	0	0	0	1	0	1	0	0	0	83	93	38	26	92	7.4	84	48	28	1.3	0.8	17	14.9	14.4	161		8.8	101	138	3.9	136
1	12	0	672	0	27.5028	94.34	0	0	2160	Other	86.1	170	M	38	35	2	4	29.79	1	0	1	0	1	1	0	1	0	0	55	132	37.11	26	93	7.35	136	43	22	2.9	0.9	17	13.1	9.6	135	29.8	8.5	105	133	4.6	213
1	19	0	672	0	407.786	787.117	0	1	1324.87	White	64.93	178	F	81	56	12	7	20.49	1	0	1	0	1	0	0	0	0	1	59	106	37.28	28	94	7.02	63	41	5	6.7	4.5	57	11	6.4	114	57.8	6.9	131	146	4.2	450
1	10	0	672	0	31.4156	170.266	0	0	2160	White	106.38	183	M	44	32	6	5	31.77	1	0	0	0	1	0	1	0	0	0	46	99	38.6	30	92	7.33	70	51	25	2.5	1.3	23	13.1	7.4	108	33.2		115	143	4.6	164
1	0	0	672	0	136.955	304.233	0	0	2160	White	75.35	180	M	64	59	6	8	23.26	1	0	1	0	0	0	1	0	0	0	55	141	37.83	24	86	7.34	87	48	24	1.5	1.7	41	8.8	9.8	223		7.4	109	139	4.6	173
1	10	0	672	0	49.7597	124.547	0	0	2160	White	97.28	180	M	31	37	2	4	30.02	1	0	1	0	0	0	0	1	0	0	56	97		26	92	7.35	145	44	19	1.9	1.1	24	21.4	8.6	113	34.3		111	139	5.7	171
0	11	0	672	0	104.271	415.167	0	0	2160	Other	100		M	73	57	11	9		0	0	1	1	1	0	1	1	0	0	53	94	37.61	35	90	7.31			24	0.8	6.1	53	1.2	5	49	31.6	7.2	104	139	4.7	80
1	12	0	672	0	133.23	170.474	0	0	2160	Other	53.1	175	M	37	33	2	5	17.34	0	0	0	0	1	0	0	1	0	0	58	120	37	22	93	7.42	98	38	24	1.1	1.3	18	10.3	12.7	204	65.3	8.1	107	141	3.9	118
1	18	0	672	0	52.0294	165.663	0	0	2160	White	97.7	170	M	45	26	3	4	33.81	0	0	0	0	0	0	0	0	0	0	49	75	36.44	20	96	7.39			24	1	1.3	31	8.3	7.7	217	29.3	8	104	133	3.2	91
1	13	0	672	0	89.9356	222.217	0	0	2160	White	72.3	180	M	73	72	10	9	22.31	1	0	0	0	1	1	0	1	0	0	56	79	37.94	24	98	7.48	115	34	24		7.1	43	8	10.1	128		8.4	97	135	5.1	274
1	6	0	672	0	82.6894	151.043	0	0	2160	White	57.63		F	45	43	7	2		1	0	1	0	1	0	0	0	0	0	47	102	37.28	27	83	7.34	83	56	27	0.8	0.9	19	6.9	9.1	177	46.2	7.9	114	148	4.1	120
1	10	0	672	0	25.685	126.065	0	0	2160	Asian	83.22	157	F	36	39	4	4	33.76	1	0	0	0	0	0	0	0	0	0	58	101	37.7	26	93	7.37	96	39	21	2.8	0.6	12	17.4	7.2	210	32.8	9.1	111	143	5.6	170
1	4	1	379.55	0	33.9039	85.3833	0	1	379.55	White	77.33		M	45	31	8	9		0	0	1	1	1	1	0	0	0	0	50	104	37.06	22	81				23	5.8	0.9	18	8.4	10.9	64	66.1	7.3	103	138	3.6	137
1	23	1	216.485	0	91.3978	207.752	0	1	216.485	White	65.74		M	64	63	8	8		0	0	0	0	1	1	0	0	1	0	50	109	36.56	33	90	7.38			12	2.8	2.7	74	14	10.6	55		8.2	121	147	5.3	170
0	2	0	672	0	80.0481	206.733	0	0	2160	White	127.58	178	M	39	32	4	4	40.27	0	0	0	0	1	1	0	0	0	0	61	104	37.17	23	93	7.39	145	36	21	1.5	1.1	23	22.2	10.7	200		7.7	106	138	3.8	329
1	4	0	672	0	84.1233	252.267	0	0	2160	Other	75.75		M	21	42	3	5		1	0	0	0	1	0	1	0	1	0	60	97	37.67	25	94	7.49	88	31	24		1.1	17	10.6	13.6	171		8.1	108	145	4.1	148
0	20	0	672	0	91.1958	184.617	0	0	2160	White	84.88		M	42	50	3	9		0	0	0	0	1	1	1	0	0	0	45	70	37.06	21	96				21	0.8	0.7	16	15	11.6	205	32.5	8.4	88	113	3.9	179
1	0	0	672	0	160.83	231.733	0	0	2160	White	69.93	173	M	62	41	9	9	23.37	0	0	1	1	1	1	0	1	0	1	62	112	36.78	39	86	7.31	58	27	9	1.8	1.8	56	14	12.5	175	150	8	105	139	5.4	324
1	10	0	672	0	73.8908	101.963	0	0	2160	White	67.72	173	M	35	37	7	4	22.63	1	0	0	0	1	0	0	1	0	0	54	115	37.06	31	90	7.36	94	45	21	2.6	0.7	7	15.1	9.1	89	32.9	8	109	135	5.4	255
0	14	1	71.8419	1	68.4008	71.8419	1	1	71.8419	Other	99.35	183	M	38	33	8	2	29.67	1	0	1	0	1	1	0	0	0	0	58	126	38.78	32	96	7.41	80	44	25	2.3	0.7	10	9.9	8.1	76	32.4	8	108	146	3.7	261
0	0	0	672	0	125.821	495.891	0	0	2160	Other	85.41	163	F	67	50	5	7	32.15	0	0	0	1	1	1	0	0	0	0	49	82	36.83	19	96	7.23			12	1.7	1.8	103	10	8.6	235	21.5	8	135	161	4.1	491
1	21	0	672	0	126.897	595.331	0	0	2160	White	41.27	161	F	71	32	5	2	15.92	1	0	1	1	0	0	0	0	0	1	60	157	38.4	39	92	7.28	63	56	22	3.6	0.5	10	25.7	10.6	314	86.8	6.8	101	137	3.9	160
1	13	1	73.9203	1	73.9203	73.9203	1	1	73.9203	Other	82.11	178	M	60	41	6	1	25.92	1	0	0	0	0	0	0	0	0	0	65	114		32	90	7.11	69	52	15	9	1.9	40	28.8	14.7	147	29.2	8.5	105	138	4.4	224
1	13	0	672	0	442.312	771.071	0	0	2160	White	99.55		M	72	72	13	6		1	0	0	0	1	1	0	0	0	1	63	93	36.78	28	95	7.29	82	45	10	5.1	5.5	136	36.7	7.1	298	150	8.4	106	140	5.1	159
0	4	1	290.322	0	136.657	290.322	1	1	290.322	Black	41.4		F	64	56	5	7		0	0	0	0	1	0	0	0	0	1	43	100	37.22	31	91	7.28			15	1.7	7.9	117	26.9	10	151	27.5	7.1	97	137	3.8	123
1	9	0	672	0	33.1967	101.456	0	0	2160	White	80.61	178	M	78	42	8	2	25.44	0	0	1	0	1	0	0	1	0	0	59	122	37.7	24	91	7.27	137	55	24	2.6	0.7	12	13.5	10	120	29.1	8.2	109	138	5.4	198
0	21	0	672	0	63.5575	139.633	0	0	2160	White	88.81	185	M	48	41	12	2	25.95	1	0	0	0	1	1	0	0	0	0	55	115	37.06	24	96	7.29	84	27	12	3.9	1.2	71	20.6	7.5	16	33.9	7.5	116	144	5	169
1	14	0	672	0	138.174	408.083	0	0	2160	White	61.03	170	F	44	28	7	1	21.12	1	0	0	0	0	0	1	0	0	0	70	113	37.3	26	99	7.03	34	69	21	5.6	0.8	18	10	6.7	96	103.7	7.9	120	165	5.4	237
0	0	0	672	0	156.953	373.918	0	0	2160	White	94.5	155	F	50	37	4	4	39.33	0	0	0	0	1	0	0	0	0	1	89	129	39.39	32	88				21	1.1	6.1	90	22.4	8.8	166		8.2	108	143	3.9	111
1	11	0	672	0	30.8628	175.206	0	0	2160	White	73.41	184	M	29	27	2	6	21.68	1	0	0	1	0	0	0	1	0	0	61	99	36.67	32	97	7.3	174	51	27	1.8	0.8	30	13.1	7.8	138	31		112	142	4.3	246
0	15	0	672	0	74.8086	286.943	0	1	1712.53	Other	66.89	160	F	61	50	11	5	26.13	1	0	1	0	0	0	0	0	0	0	59	80	36.89	22	98	7.31	73	39	19	2.1	1	48	15.2	7.4	62	30.2	7.3	111	138	4.6	173
0	13	0	672	0	52.9994	145.295	0	0	2160	White	92.32		F	26	32	5	1		1	0	1	0	1	0	1	0	0	0	54	111	39.22	35	82	7.41	190	41	21	0.9	0.4	5	9.8	10	131	30.3	7.8	109	138	3.9	198
1	10	0	672	0	60.5236	123.757	0	0	2160	White	117.23	168	F	31	34	2	6	41.54	1	0	1	1	1	0	0	0	0	0	52	94		24	97	7.37	157	45	23	2.7	0.7	15	13.2	9.4	151	33.5	8.2	109	141	5	214
1	1	0	672	0	87.3483	255.883	0	0	2160	White	69.93		F	41	36	5	2		0	0	1	0	0	0	0	0	0	0	40	110	37.5	22	95	7.32	138	45	25	0.6	0.8	26	10.2	7.6	220	33.3	7.1	115	144	5	106
1	8	0	672	0	129.625	199.117	0	0	2160	White	99.9	180	M	58	59	8	3	30.83	1	0	0	0	1	0	0	0	0	0	60	88		25	97	7.3	99	48	22	2.7	1.6	27	10.3	8.6	112	43.4	8	114	143	5.9	183
1	9	0	672	0	103.069	680.917	0	0	2160	White	92	180	M	69	56	7	7	28.4	0	0	0	0	1	0	0	1	0	0	50	123	36.78	26	94	7.39			21	2.4	1.6	40	18.4	9	204	150	9.5	97	137	4.6	150
1	1	0	672	0	42.3733	904.767	0	0	2160	Black	65.3		M	43	39	6	3		0	0	0	0	0	0	0	0	0	0	62	128	37.83	28	94	7.3	150	42	13	11.2	1.5	14	31	5.1	287	32.6	7.7	105	136	5	118
1	16	0	672	0	101.234	143.484	0	0	2160	Other	64.95		F	18	39	7	2		1	0	0	0	1	0	0	0	0	0	60	93	39.22	23	94	7.4	72	51	29		0.6	10	6.3	9.3	119		8.8	103	139	3.9	151
0	13	0	672	0	70.4594	241.468	0	1	754.235	Other	47.43	168	M	86	47	11	3	16.8	0	0	1	0	1	0	0	0	0	1	50	137	36.89	44	91	7.41			20	3.1	3.3	75	23.2	8.6	228	50.2	8	125	163	4	257
1	10	0	672	0	107.077	148.74	0	0	2160	White	77.45	168	F	37	26	3	3	27.44	1	0	1	0	1	0	0	1	0	0	56	119	37.4	23	97	7.34	176	43	20	1.8	0.8	26	16.4	8	135	30.2		111	139	6.4	232
1	14	0	672	0	59.4308	101.189	0	0	2160	Other	101.9	157	F	80	48	7	5	41.34	1	0	0	0	0	0	0	0	0	0	53	182	37.44	40	97	7.31			22	1.6	0.7	29	25.8	9.7	179	30.7	7.6	101	138	4.3	184
1	0	0	672	0	138.1	138.1	0	0	2160	Black	73.7		M	48	55	9	7		0	0	0	0	1	0	0	0	1	0	68	98	37.17	26	97				23		1.1	15	5	14.4	111	38.7		104	141	4.2	106
0	21	0	672	0	89.9033	284.626	0	1	1322.71	Other	75.39	160	F	55	37	4	6	29.45	1	0	0	0	0	0	1	0	0	0	57	109	36.94	33	88	7.43	161	50	29		0.5	21	10	12.8	308	22.8	8.2	100	143	3.9	133
1	9	0	672	0	272.597	365.422	0	0	2160	White	65.46	157	F	31	44	7	4	26.56	1	0	1	0	1	0	0	1	0	0	59	89	36.7	21	92	7.34	62	49	20	2.8	1.1	16	13.4	5.7	81	47.5		118	144	4.4	172
0	15	0	672	0	73.2169	336.533	0	0	2160	Other	118.13	180	M	35	43	5	4	36.46	1	0	1	1	1	1	0	0	0	0	43	93	39.44	30	95	7.31	92	36	17	2.4	1	26	10.3	10.8	107	36.6	7.1	115	142	4.2	143
1	4	1	315.683	1	315.683	315.683	1	1	315.683	White	79.92	157	F	88	52	3	5	32.42	0	0	1	1	1	0	0	0	0	1	49	161	37.33	39	92	7.35	63	27	18	3.3	1.8	42	27	10.8	172	26.9	7.2	117	151	3.6	304
0	0	0	672	0	634.293	634.293	0	0	2160	Black	94.09	175	M	67	58	8	6	30.72	1	0	1	0	1	0	1	1	0	0	33	107	36.67	33	93	6.93	123	87	12	11.8	1.9	26	21.3	7.6	64	46.2	7.2	108	148	6.7	429
1	23	0	672	0	71.0711	138.3	0	0	2160	Black	95.3		M	42	34	5	5		0	0	0	1	1	0	0	0	1	0	90	97	36.94	27	71	7.31			18	1.2	12.8	86	13.7	5.5	157	28.2	8.9	101	138	6.3	165
1	11	0	672	0	177.434	314.11	0	0	2160	White	69.19	183	M	64	18	1	2	20.66	0	0	0	1	0	0	0	0	0	0	54	114	38.61	39	90				23		0.7	20	17.5	10.9	283	28.4	7.9	95	131	4.4	110
1	4	0	672	0	117.451	203.172	0	0	2160	White	82.77	175	M	44	45	3	11	27.03	0	0	0	0	1	0	1	0	0	0	53	139	37.5	33	68	7.45			24	1.8	0.8	22	20.4	10.4	184	50	8.8	107	142	4.4	122
1	6	0	672	0	179.762	297.783	0	0	2160	Other	56.89	165	F	29	23	2	0	20.9	1	0	1	0	0	0	0	0	0	0	63	119	38.33	25	93	7.29	90	39	11	2.1	0.9	13	16.5	14.7	145	37.3	7.9	108	139	4.5	168
1	3	0	672	0	87.7339	154.4	0	0	2160	White	114.13		M	35	21	5	2		0	0	0	0	1	0	0	0	0	1	59	101	37.89	17	94				16	1.6	1.5	22	5.3	10.6	52	50.4	6.4	116	143	4.6	115
0	10	0	672	0	32.8517	464.327	0	0	2160	Black	111.88		M	35	34	4	1		1	0	1	0	1	0	0	0	0	0	66	122	37.83	29	74	7.42	150	38	21	4.1	0.8	11	13.2	6.8	430	29.7	7.9	100	138	3.7	138
1	6	0	672	0	131.034	347.839	0	0	2160	Asian	69.05	163	F	49	40	8	5	25.99	1	1	1	0	1	0	0	0	1	0	69	109	37.72	24	96	7.44	73	38	25	1.7	7.1	55	8.5	8.5	118	37.2	9	96	134	4.8	148
1	23	0	672	0	65.8961	181.004	0	0	2160	White	56.77	152	F	43	36	4	5	24.57	0	0	0	1	1	0	0	0	0	0	55	106	37.56	23	81				18	4.4	1.1	26	19.9	11.4	100	32.9	7.4	111	142	4.1	156
0	22	0	672	0	98.7056	402.671	0	0	2160	White	158.2		F	43	32	5	7		0	0	0	1	1	0	0	0	0	0	55	115	36.67	34	94	7.3	128	60	26	1.6	1	38	9.4	7.8	123		8.4	102	140	4.5	186
0	1	1	454.993	0	186.268	301.576	0	1	454.993	Other	92.05	183	M	82	66	9	6	27.49	1	0	1	0	1	0	0	1	0	0	56	81	36.78	29	76	7.14	119	36	7	11.2	4.1	78	33.8	8.1	236	59.6	7.7	105	140	5.9	203
1	19	0	672	0	24.0278	1272.26	1	1	1272.26	White	72.1		F	58	54	4	7		0	0	0	0	0	1	0	0	0	0	44	79	36.78	18	95				19	2.5	3	111	7	8.5	158		6.3	94	125	6.6	158
1	11	0	672	0	52.5636	99.8842	0	0	2160	Other	76.55	175	M	23	28	4	3	25	1	0	1	1	1	0	0	0	0	0	49	81	37.3	16	97	7.35	115	43	23	2.1	0.8	11	14.2	11	128	43.4		111	137	4.6	159
1	10	0	672	0	56.1569	176.023	0	0	2160	White	115.77	188	M	30	29	4	3	32.76	1	0	1	0	1	0	0	1	0	0	57	110	37.61	24	92	7.26	72	60	23	2.7	1	15	32.9	8.1	263	37.3	7.7	108	139	5	150
1	11	0	672	0	1056.55	1056.55	0	0	2160	White	68	170	M	66	40	5	6	23.53	0	0	0	0	1	1	0	0	0	0	52	138	37.7	44	58	7.24	74	63	21	1.6	0.9	22	10.7	11.6	188	24.6	8.1	108	144	4.3	171
1	18	0	672	0	32.0889	96.0833	0	0	2160	White	110.72	180	M	20	31	4	5	34.17	0	0	0	0	0	0	0	1	0	0	63	107	38.28	31	88				25		1.1	16	6.8	10.7	84	33.3	8.5	101	137	3.9	130
1	16	0	672	0	62.9608	168.05	0	0	2160	White	66.91	173	M	29	31	5	2	22.36	1	0	1	0	0	0	0	0	0	0	47	81	38.39	20	96	7.27	103	40	18	2.8	0.7	11	11.5	10.7	147	57.4	6.5	116	140	3.8	198
1	17	1	146.061	1	146.061	146.061	1	1	146.061	White	107.29	180	M	58	41	8	5	33.11	1	0	1	1	1	1	0	0	1	1	58	76	39.3	32	94	7.31	100	41	23	2.2	1.3	45	29.8	11.8	40	30.6	8.2	117	149	4.3	340
0	22	0	672	0	44.6033	89.5	0	0	2160	White	81.94		M	57	52	7	6		0	0	0	0	1	1	0	0	0	0	57	80	37.33	25	96				17		2.2	38	2.5	7.8	67	29.5	7.5	112	137	4.3	134
0	12	0	672	0	28.5494	70.7928	0	0	2160	White	102.45		F	65	46	5	0		1	0	0	0	0	0	0	0	0	0	69	105	37.5	25	89				25		0.6	6	15	9.7	381	30.5	7.1	107	142	4.2	134
1	3	0	672	0	564.412	564.412	0	0	2160	Other	194.74	175	F	44	35	9	1	63.59	1	0	1	1	0	0	0	0	0	0	66	92	39.39	35	91	7.45	60	73	39	1.4	0.7	21	10.8	10.6	328	26.8	9.4	98	148	4.3	118
1	0	0	672	0	278.65	278.65	0	0	2160	Other	67.89	165	M	15	22	1	0	24.94	1	0	0	0	0	0	0	0	0	0	62	102	39.44	21	97	7.38	126	43		1.4	0.8	13	13.4	12.8	373	26.8	8.3	104	141	4.2	175
0	22	0	672	0	41.4267	135.467	0	0	2160	White	66.61		F	40	32	3	8		0	0	0	1	1	0	1	0	0	0	43	72	36.78	26	87	7.31	42	89	40	1	1.4	27	6.7	9	202	24.3	8.6	102	147	4.6	187
1	19	0	672	0	262.247	379.01	0	1	1660.51	White	78.1		M	57	37	7	4		0	0	0	1	0	0	0	0	1	0	48	102	37.44	28	90	7.47			29		1.5	35	2.3	4.3	11	32.9	7.9	98	138	3.7	101
1	23	0	672	0	66.6214	66.6214	0	1	936.121	White	62.4		M	42	23	2	3		0	0	0	0	1	1	0	0	0	0	83	135	36.89	27	87				20		1.2	38	13.2	7.3	214	35.4	7.7	110	140	3.6	241
1	0	0	672	0	45.4603	157.412	0	0	2160	White	78.2		F	79	48	7	5		0	0	0	0	1	0	0	0	0	0	56	115	37.33	35	92	7.35	101	36	18	1.1	2.4	44	26	8.6	127		7.6	101	136	3.8	152
0	10	0	672	0	103.052	220.244	0	0	2160	White	86.95	160	F	62	33	5	6	33.96	0	0	0	0	1	1	0	1	0	0	58	112		21	91	7.27	66	46	18	3.2	2.6	77	17.3	5.9	256	38.8	8.4	116	142	5.9	221
1	14	0	672	0	27.1533	97.7003	0	0	2160	White	99.77	178	M	19	38	6	2	31.49	1	0	1	0	1	0	0	1	0	0	63	85	38.1	35	94	7.32	70	47	21	1.8	1.1	16	17	11.4	118	29.3	7.7	111	140	4.8	149
1	11	0	672	0	58.1019	170.559	0	0	2160	Other	88.11	168	F	98	66	13	6	31.22	1	0	1	1	1	1	0	1	0	0	52	86		30	91	7.34	58	51	26	3.2	1	26	15.7	7	92	29		107	136	5.2	211
1	12	0	672	0	250.961	317.881	0	0	2160	White	109.1		F	76	31	6	6		0	0	0	0	0	0	0	0	0	0	48	182	38.72	40	88	7.25	56	48	20	1.2	3.9	57	7.8	8	153	25.2	7.2	107	138	4.3	201
1	1	0	672	0	183.733	183.733	0	1	2134.48	White	103.87		M	92	76	11	5		1	0	0	1	1	0	1	0	0	0	64	145	36.11	39	88	7.25	83	105		1										4.6
1	10	0	672	0	119.988	218.596	0	0	2160	White	77.55	166	F	30	38	5	3	28.14	1	0	1	0	0	0	0	0	0	0	53	87	37.3	22	94	7.32	79	42	17	2.2	0.9	14	15.7	8.3	142	44.6	8.7	114	140	5	159
1	17	0	672	0	51.6058	190.583	0	0	2160	White	77.28	170	M	39	51	12	16	26.74	1	0	1	0	1	1	0	1	0	0	47	77	37.44	36	96	7.29			19	1.8	1.2	33	7.4	10.4	50	21.5	8.7	106	134	4.9	325
0	20	1	457.467	0	175.327	457.467	1	1	457.467	White	70.95	173	M	56	63	10	14	23.71	1	0	1	0	1	1	0	1	0	0	53	98	37.39	25	93	7.5	67	39	27	1.6	6.1	57	22.2	9	382	30.5	10.8	96	140	4.1	256
0	11	0	672	0	32.4786	56.1708	0	0	2160	White	63.35	157	M	25	17	2	6	25.7	0	0	0	0	1	1	0	0	0	0	57	93	37.44	24	92	7.39	90	46	24		0.7	14	5.4	11.3	132	38.2	8.3	102	137	4.1	164
1	1	0	672	0	112.742	689.4	1	1	689.4	White	78.6		M	61	40	16	5		1	0	1	0	0	0	0	0	1	1	49	96	37.22	25	86	7.34			20	1.5	2.1	32	9	8.4	60	36	6.9	93	133	3.2	113
0	21	0	672	0	26.9647	501.008	0	0	2160	Other	80		F	34	20	4	2		0	0	0	0	0	0	0	0	0	0	62	130	39.39	29	93	7.39	126	47	23	1.1	0.9	12	11.8	10.5	173	25.4	7.9	104	141	4.6	185
1	19	1	235.103	0	90.5383	235.103	1	1	235.103	White	85.48		F	36	51	10	7		1	0	1	1	1	0	0	1	0	1	57	79	38.1	25	93	7.26	67	45	17	1.2	2	32	16.9	10	227	109.8	7.5	103	134	4.4	160
1	23	0	672	0	185.848	1405.67	0	0	2160	Other	66.05		M	40	32	3	6		1	0	0	0	1	0	1	0	1	0	78	97	37.94	20	97	7.36	135	44	26	0.8	1.4	19	11.3	10.6	209	27.3		113	145	3.9	163
1	18	0	672	0	26.0881	87.2667	0	0	2160	White	79.65		M	22	21	5	1		0	0	1	0	0	0	0	0	0	1	64	119	39.06	24	94				20		1	12	4.1	8.9	225	27.6	7.4	112	140	3.6	152
1	6	0	672	0	55.8178	412.197	0	1	713.531	White	56.94	180	F	50	40	8	7	17.57	0	0	1	1	1	1	0	1	0	1	53	109	40	33	93	7.36			24	4.7	1.7	45	17.3	10.7	80		7.8	106	143	4.7	231
1	0	0	672	0	92.7628	206.483	0	0	2160	White	66.95		F	40	29	4	7		1	0	0	1	1	0	0	1	0	0	69	108	37.33	30	96	7.44	128	41	22		2.8	48	15.6	7.7	299	150	6.7	116	146	7.6	201
0	18	0	672	0	169.46	211.583	0	0	2160	White	70.62	170	M	49	44	8	5	24.44	1	0	1	1	1	0	0	0	0	0	56	182	38.17	46	95	7.3	164	38	22	0.9	0.6	15	13	10.9	176	26.9	8.3	106	143	3.9	108
0	19	0	672	0	45.2667	45.2667	0	0	2160	White	136.22		M	18	19	4	3		0	0	0	0	1	0	1	0	0	0	62	110	37.72	24	89	7.43	86	47	26	1.2	1.1	18	8.8	13.8	329	21.7	9.6	113	151	4.5	138
1	15	0	672	0	142.773	269.094	0	0	2160	White	116	180	M	30	23	3	5	35.8	0	0	0	0	1	1	0	1	1	0	69	67	37.83	22	92				26		1	14	7.3	13.2	129		8.3	94	131	4.8	216
1	11	0	672	0	71.3325	145.924	0	0	2160	White	72.8	165	M	31	29	2	6	26.74	1	0	1	1	1	0	0	0	0	0	49	83		28	97	7.26	129	58	23	3.8	0.9	16	10.2	6.7	140	40	8.3	110	140	4.8	184
0	15	0	672	0	29.6117	219.831	0	0	2160	White	79.5		F	41	46	3	8		1	0	1	0	1	0	0	0	0	0	55	125	37	23	92	7.34	148	45	20	1.2	0.9	14	17	9.7	96	25.7	7.3	113	141	4.6	165
1	14	1	46.25	1	46.25	46.25	1	1	46.25	White	38.8		F	48	36	5	6		0	0	0	0	1	0	0	1	0	0	85	97	37.06	33	89	7.4			24	4.4	1.6	56	14.4	10.6	210	52.9	8.9	104	145	4.4	104
1	2	0	672	0	36.2486	250.16	0	0	2160	Other	61.84		F	22	20	4	2		0	0	1	0	0	0	0	0	0	1	74	115	38	30	94				21		0.7	11	3.8	11.6	162		7.8	112	142	4	141
1	14	0	672	0	272.608	362.811	0	0	2160	White	112.67	157	F	60	39	3	9	45.71	0	0	1	1	1	0	1	1	0	0	33	141	36.61	26	91	7.37	27		22	1.7	1.5	30	10.1	12.4	245	97.4	8.4	100	136	4.7	127
1	17	0	672	0	118.099	358.1	0	0	2160	White	61.93		F	36	32	3	4		0	0	0	0	0	0	0	0	0	0	64	110	37.22	23	92				19	2	0.6	16	9.8	9.9	107	29.6	6.1	114	142	5	281
1	10	0	672	0	146.703	560.247	0	0	2160	Other	107.39		M	85	61	8	7		1	0	1	1	1	1	0	1	0	0	58	110		20	93	7.24	88	54	20	6.4	1	20	20.5	12.1	193	31.1	9.1	103	140	4.7	301
0	4	0	672	0	34.0033	206.7	0	1	835.283	White	117.67		M	57	37	5	2		0	0	1	0	1	1	0	0	0	1	58	131	36.72	27	92	7.31	86	33	14	4.9	1.8	19	38.3	6.7	306	42.2	7.7	103	133	4.5	215
1	20	0	672	0	80.3897	114.333	0	0	2160	White	87.31		M	28	31	3	4		0	0	0	0	0	0	0	0	0	0	74	82	36.78	19	93				22		0.9	15	5.9	13.4	148	31.3	9.1	106	144	3.9	113
1	10	0	672	0	82.5175	317.417	0	0	2160	White	105.5		M	48	43	5	4		0	0	1	1	1	0	0	0	0	1	72	163	38.17	32	92				29	1.4	0.6	28	16.3	13.1	132	42.8	8.4	98	138	4.2	102
1	23	0	672	0	38.9417	111.747	0	0	2160	Other	82.25		M	39	20	5	8		1	0	0	0	1	1	0	1	0	0	59	107	38.33	30	93	7.38	95	40	25		1	14	15.4	11.6	204	33.7	8.4	107	139	4.7	216
1	9	0	672	0	56.3625	220.466	0	0	2160	White	93.57	175	M	61	48	7	4	30.55	0	0	1	0	1	1	0	0	0	0	55	102	37.33	28	93	7.37	127	43	23	2.5	0.6	9	15	10.8	205	32.4	8.1	107	139	4.7	158
1	14	1	272.767	0	144.147	272.767	1	1	272.767	White	103.84		M	17	35	4	7		1	0	0	0	1	0	0	0	1	0	85	108	38.33	18	93	7.41	106	39	23		1.2	14	12.4	12.8	151	34.2	7.7	104	141	5.5	157
1	18	0	672	0	241.829	505.692	0	0	2160	Black	107.57	180	M	100	47	13	1	33.2	1	0	1	0	0	0	0	0	0	0	48	144	38.6	53	62	7.07	31	43	8	15.1	1.8	26	28	6.3	69	45.2	7.3	111	145	5.4	139
1	6	1	31.0833	1	31.0833	31.0833	1	1	31.0833	Other	61.6		M	124	84	13	5		1	0	1	0	0	0	1	1	0	1	55	131	38.33	37	77	7.13	70	53	16	4.4	1.7	63	0.5	9.4	146	38.9	7	114	142	3.9	298
1	0	0	672	0	185.387	304.9	0	0	2160	White	65	163	F	51	34	3	5	24.46	1	0	0	0	1	0	0	0	0	0	21	94	38.78	25	93	7.44	91	39	26		0.8	14	12	12.3	331		8.7	103	138	4	131
1	15	0	672	0	53.3953	74.7167	0	0	2160	White	79.34		F	48	35	4	7		0	0	0	1	1	0	0	1	1	0	69	114	37	29	93				26		0.8	9	8.4	10.5	217	29.8	8.6	108	145	4	123
1	16	0	672	0	25.3903	50.2667	0	0	2160	White	60.63		F	37	39	2	9		0	0	0	0	1	0	0	0	1	0	63	101	37.28	25	91				22		1.6	36	15.8	8.8	225	26.8	8.7	101	137	3.8	240
0	3	0	672	0	184.789	567.183	0	0	2160	Black	96.28	163	F	85	54	8	5	36.24	1	0	1	1	1	0	0	0	0	1	57	120	36.94	36	95	7.25	178	39	15	6.2	1.2	48	21.6	9.3	159	34.9	7.1	110	142	4.3	120
1	6	0	672	0	34.3325	248.5	0	0	2160	White	64.98		M	37	35	1	3		0	0	0	0	0	0	0	1	0	0	54	72	37.06	23	94				23		0.7	23	10.5	7.7	319	32	7.1	109	141	3.6	115
0	1	0	672	0	40.2136	87.75	0	0	2160	White	84.54		F	26	25	3	2		0	0	0	0	1	0	0	0	0	0	49	75	37.72	20	91				25		1	16	7.4	10.6	258		7.7	110	142	4	128
1	16	0	672	0	76.2083	1943.65	0	0	2160	Other	101.93	170	M	21	13	2	3	35.27	1	0	0	0	0	1	0	0	0	1	68	106	37.61	30	97	7.32	114	42	20	0.8	1	13	11.9	6.4	206	28.9	7.5	103	129	4.5	190
1	3	0	672	0	106.532	328.564	0	1	692.648	Other	109		M	90	63	8	6		1	0	1	1	1	1	0	0	0	0	54	140	36.72	20	95	7.43	138	41	23	1.7	0.8	9	12	9.6	391	31.8	6.6	99	133	4.2	156
1	3	0	672	0	302.304	586.472	0	0	2160	White	72.89	168	M	116	73	10	3	25.83	1	0	1	0	1	0	0	0	0	0	23	126	36.89	31	98	7.13	77	53	15	8.4	1	14	23.6	9.4	65	150	6.4	118	139	5.5	299
1	18	1	430.997	1	430.997	430.997	1	1	430.997	White	96.24	180	M	66	43	5	8	29.7	0	0	0	1	1	1	1	0	0	0	48	91	37.17	26	92	7.44	78	42	29		3	42	13	9.7	234	30.4	7.8	108	142	4.2	198
0	20	0	672	0	641.894	641.894	0	0	2160	White	78.97	175	M	55	19	2	0	25.79	1	0	0	0	0	0	0	0	0	0	67	145	38.67	38	95	7.32	96	57	25		0.6	12	21.3	9.4	419	29.8	7.9	104	140	4.4	141
1	8	0	672	0	53.0422	243.029	0	0	2160	Other	55.37		F	22	24	2	0		1	0	0	0	0	0	0	0	0	0	62	87	39.33	35	97	7.52	133	32	28	1.2	0.8	9	8.3	12.6	118	28.9	8.7	106	142	3.4	109
1	13	0	672	0	24.61	49.7264	0	0	2160	White	74.9		M	36	12	4	5		0	0	0	0	1	1	0	0	0	0	75	104	36.78	24	92				23		1.5	27	14.4	12.1	276	22.5	9.1	106	140	4.3	345
1	4	0	672	0	81.5772	202.839	0	1	1075.51	White	53.94		F	57	38	10	6		1	0	1	1	1	0	0	0	0	0	59	151	37.28	44	92	7.45			29	1.6	1.1	23	10.9	9.8	138	66.7	8.7	98	141	3.7	121
0	20	1	41.3692	1	41.3692	41.3692	1	1	41.3692	White	91.3	157	F	94	57	18	6	37.04	1	0	1	0	0	1	0	0	0	0	41	99	36.61	30	97	7.21	48		16	5.7	3.1	104	22.6	7.7	90	48.4	10.5	89	130	5.8	313
1	2	0	672	0	90.445	349.35	0	0	2160	White	95.9	180	M	39	19	3	1	29.6	0	0	0	0	1	0	0	0	0	0	76	148	39.44	26	91	7.33	118	36	19	2	1.8	14	12.2	13.6	149		7.3	104	132	5.1	159
1	5	0	672	0	155.162	486.433	0	1	1098.32	Black	55.86	163	M	93	52	6	8	21.02	0	0	0	1	1	1	0	0	0	0	42	108	37.5	30	95	7.38	160	27	17	6.3	1.1	26	25.9	9.9	131	73.7	6.6	109	155	6.1	347
1	5	0	672	0	39.2422	103.926	0	0	2160	White	84.91	152	F	41	23	4	2	36.75	0	0	0	0	0	0	0	0	0	0	51	89	39.67	31	92				23		2	18	6.4	9.8	147	28.2	7.8	106	137	4	137
1	11	0	672	0	30.1736	74.455	0	0	2160	White	79.8	168	M	26	18	3	1	28.27	0	0	1	0	1	0	0	1	0	0	62	110	38.3	32	97	7.35	128	47	25	2.4	0.7	11	15.4	9.8	178	32.1		115	140	4.9	247
1	18	0	672	0	167.37	527.23	0	0	2160	White	54.46		F	40	55	2	9		1	0	0	0	1	0	0	0	1	0	65	76	38.06	24	97	7.37	217	32	17	0.8	1.4	35	8	8.9	270	26.6	8	118	147	3.7	274
0	5	0	672	0	296.05	966.55	0	0	2160	White	98.35	175	M	85	29	13	3	32.11	1	0	0	0	1	0	0	0	0	0	56	128	37	38	87	7.42	78	39	24	1.7	1.2	27	9.7	7.2	97	55.6	7.6	105	139	3.4	140
1	22	0	672	0	43.9578	545.348	0	0	2160	White	116.2		M	54	53	5	10		0	0	0	0	1	1	0	0	0	1	51	115	36.78	28	91	7.42			18	1.8	2.6	95	8	15.7	54		7.5	95	127	6.8	245
0	23	0	672	0	80.3461	303.961	0	0	2160	White	74.9		F	46	50	6	5		1	0	1	1	0	0	0	1	0	1	51	166	38.5	27	91	7.44	90	38	23	1	0.8	17	8.2	7.1	192	31.9	7.2	103	141	4	130
1	10	0	672	0	34.5853	147.339	0	0	2160	White	74.29	173	M	23	49	6	8	24.82	1	0	1	0	0	0	0	1	1	0	65	89	36.78	26	91	7.4	67	40	23	1.4	0.8	16	9.8	7	216	35.2		111	141	5.2	248
0	13	0	672	0	150.039	286.957	0	0	2160	White	56.92	168	M	34	44	5	5	20.17	1	0	1	0	1	1	0	1	0	0	48	110	37.9	26	96	7.39	79	45	25		0.7	13	15.7	8.9	145	40.6	8.2	110	139	5.2	159
1	8	0	672	0	102.644	129.583	0	0	2160	Other	106.83	183	M	90	47	11	0	31.9	1	0	0	0	0	0	0	0	0	0	81	119	38.44	34	96	7.26	126	60	26	1.3	1.1	28	9	12.1	94		8.2	109	143	4.6	131
1	16	0	672	0	73.8369	914.583	0	0	2160	White	59.3		F	41	27	7	3		0	0	0	0	0	0	0	0	0	0	50	117	39.61	32	91	7.34	14		21	2.4	1.2	24	365.7	3.1	6	26.5	8.2	109	144	4.4	113
1	14	1	153.127	0	93.5078	167.26	0	1	153.127	White	94.9		F	42	63	5	12		0	0	0	0	1	1	0	0	0	0	69	130	39.33	29	90				19		1.4	17	14.8	9.7	283	32.5	9.2	108	141	3.9	163
1	21	0	672	0	232.013	739.664	0	0	2160	White	69.45	163	F	46	40	5	9	26.14	1	0	1	1	1	1	0	1	0	0	53	80	36.9	22	95	7.36	107	38	23	0.9	1.4	28	11.6	7.9	314	93.2	8.2	103	142	4.1	217
1	10	0	672	0	104.703	122.667	0	0	2160	White	55.8		F	29	53	4	9		1	0	0	0	1	0	0	0	0	0	58	132	36.94	28	91	7.31	124	45	19	1.9	0.7	11	9.2	10.8	171	25.5	7.7	107	137	4	115
1	16	0	672	0	554.758	554.758	0	1	919.592	White	48.8	152	F	57	49	7	6	21.12	1	0	0	1	1	0	1	0	0	0	48	136	37.11	26	83	7.19	48	100	33	0.9	1.6	61	11.9	7.9	69	32	8.9	108	148	4.7	131
0	0	0	672	0	117.056	207.031	0	0	2160	White	71.7		F	67	57	11	11		1	1	0	1	1	1	1	1	0	0	47	84	37.72	30	77	7.38	45	48	25		5.2	65	14.2	9.7	224	67.3	8.7	101	137	4.5	196
0	18	1	328.636	0	281.222	328.636	1	1	328.636	Other	102.26	178	M	42	39	9	8	32.27	1	0	1	1	1	0	1	1	0	1	68	127	37.67	31	94	7.28	93	65	26	3.4	2.3	37	12.7	13.6	227	150	7.7	105	149	4.4	177
1	11	1	564.8	0	27.0922	556.717	0	1	564.8	White	117.38		M	40	38	5	7		0	0	0	1	0	0	1	0	0	1	52	136	37.22	23	89	7.37			23	1.7	1.5	26	18.1	14.8	142	32	8.2	102	140	4.6	165
1	14	0	672	0	31.5739	99.0442	0	0	2160	White	45.73		F	32	35	3	7		0	0	0	1	1	0	0	1	0	0	68	103	36.56	33	96				27		1.9	51	6.6	9.5	143	29	8.1	103	143	3.5	91
0	3	1	572.509	0	84.5181	228.842	0	1	572.509	Other	43.5		M	57	36	5	8		1	0	1	0	1	1	1	0	0	0	66	73	36.83	40	94	7.3			17	1.9	1.5	34	25.2	12	307	26.6	7.4	108	137	4.2	355
0	19	0	672	0	142.771	238.267	0	0	2160	White	95.4		M	57	34	3	2		1	0	1	0	0	0	1	0	0	0	55	112	38.11	31	90	7.42	90	43	24	1.3	1.3	49	10.5	7.7	112	27.5	7.6	104	139	4.5	122
1	20	0	672	0	118.924	931.337	0	0	2160	White	84	168	M	58	37	10	8	29.76	0	0	0	0	0	1	0	0	0	0	67	127	37.44	29	96				22		1.8	30	9.7	7.9	40	32.5	8.2	102	141	4.8	364
1	17	0	672	0	217.148	311.213	0	0	2160	Other	59.8	145	F	40	33	4	6	28.44	1	0	0	1	0	0	1	0	0	0	33	122	37.11	21	90	7.28	71	58	26		0.6	10	13.5	9.1	162	31.4	7.1	109	144	3.6	173
1	14	0	672	0	72.2839	145.465	0	0	2160	Black	70		M	31	35	2	10		0	0	0	1	0	1	1	0	0	0	56	101	37.89	39	39	7.21	23	114	34		0.8	9	3.5	10.8	119	35.3	6.3	104	142	4.3	124
1	0	0	672	0	39.8825	65.7858	0	0	2160	White	94.31		M	39	28	5	1		1	0	0	0	0	0	0	1	0	0	81	101	38.11	24	93	7.35	90	54	27	1.3	0.9	18	13.6	11.9	158	27.3	8	112	147	3.6	264
1	4	0	672	0	214.067	587.517	0	0	2160	White	67.9	168	F	34	23	0	0	24.06	1	0	0	0	0	0	0	0	0	0	81	138	37.83	28	99	7.39	203	42	24	3.3	0.6	7	16.8	10	256	25.8	8	110	144	4.2	245
1	21	0	672	0	242.873	257.814	0	1	1154.5	White	50	155	F	61	42	7	7	20.81	1	0	1	1	1	0	1	0	0	0	57	146	38.5	28	80	7.3	70	68	30	1.7	0.9	19	11	9.4	144	36.2	8.9	100	138	4.2	183
1	23	0	672	0	263.702	933.3	1	1	933.3	Other	68.6		M	32	36	5	4		0	0	0	0	1	0	0	0	0	0	82	113	38.72	21	96				19		1.2	16	12.5	12.9	139	32.1	9.2	101	135	3.5	129
0	20	0	672	0	98.0181	239.411	0	0	2160	White	141.7		M	61	38	8	11		0	0	1	0	1	1	0	0	0	1	55	82	37.72	23	89				19	2.3	1.5	51	2.9	9.4	27	47.1	7.6	109	137	4.8	136
1	14	1	585.429	0	457.079	457.079	0	1	585.429	White	78.55	175	M	98	66	14	10	25.65	1	1	1	0	1	0	0	0	1	1	55	117	37.06	35	58	7.15	41	33	13	6.5	4.2	57	5.6	6.2	33	39.2	6.7	108	139	5.6	228
1	5	0	672	0	232.218	612.927	0	0	2160	White	111.6	152	F	65	55	12	6	48.3	1	0	1	0	1	0	0	0	0	1	50	120	37.33	44	82	7.21	68	49	18	3	1.3	20	9.8	6.5	178	68	7.4	106	133	5.1	148
1	9	1	254.972	0	59.7236	254.972	1	1	254.972	White	67.59	165	F	66	49	7	9	24.83	1	0	1	1	1	0	1	1	0	0	49	87	37	26	84	7.33	89	42	21	8.3	5.2	48	23.5	8.8	271	44.6	7.8	101	148	4.2	294
1	3	0	672	0	38.2503	84.8386	0	0	2160	White	174.72	175	M	29	6	2	1	57.05	0	0	0	0	0	0	0	0	0	0	79	110	37.56	32	85	7.36	77	54	28	1.7	0.9	16	13.8	12.5	338	21.8	9	105	143	4.6	131
1	17	0	672	0	606.75	718.486	0	0	2160	White	98.88	170	F	33	41	5	2	34.21	1	0	1	0	0	0	1	0	1	0	60	123	38.89	31	91	7.38	55	37	19	3.6	0.8	9	23.9	12	233	31.7	7.7	110	139	4	175
1	10	0	672	0	123.327	123.327	0	0	2160	White	102.33	180	M	79	67	9	4	31.58	1	0	1	0	1	0	0	0	0	0	51	152	38.3	27	93	7.35	74	45	22	1	0.8	17	12.8	9.5	104	31.6	7.7	109	141	4.9	137
1	16	0	672	0	50.3861	459.433	0	0	2160	White	67.5		M	60	70	5	11		0	0	0	0	0	0	0	0	0	0	80	94	37	26	95	7.34			14	0.8	7.8	74	6.4	7.8	222	28.4	7.9	105	138	6.2	175
1	21	0	672	0	24.9214	115.026	0	0	2160	White	69.39	163	F	38	39	6	7	26.12	0	0	0	0	1	0	0	0	1	0	61	87	37.06	26	92				23	0.7	1.3	33	5.6	9.8	89	26.3		110	141	3.9	179
1	19	1	238.35	0	47.2453	238.35	1	1	238.35	Black	60		M	53	43	8	7		1	0	1	1	0	0	0	0	1	1	66	125	38	28	92	7.39	64	36	21	2.7	0.8	7	8.4	10.4	74	33	8.3	102	135	3.6	151
1	14	0	672	0	27.5633	95.3092	0	0	2160	White	80.92	183	M	20	29	2	4	24.16	1	0	1	0	0	0	0	1	0	0	57	99	37.67	24	94	7.34	109	43	24	1.8	0.8	11	17.8	10.9	111	32.9	8.2	111	141	5.5	136
1	14	1	583.208	1	583.208	583.208	1	1	583.208	Other	74.92	168	F	70	43	4	7	26.54	1	0	0	1	0	0	0	0	0	0	12	77	36.44	24	70	7.22	264	52	18	1.5	0.9	34	15.6	10.3	179	150	6.5	116	145	4.4	194
0	21	0	672	0	128.054	165.067	0	0	2160	White	86.88	180	M	28	29	4	1	26.81	1	0	0	0	0	0	0	0	0	0	62	116	37.5	25	93	7.34	184	32	16	7.7	0.8	5	14.2	13.5	187	31.3	7.6	104	141	4.3	128
0	17	0	672	0	46.5378	169.174	0	0	2160	Other	80.9		M	42	53	9	6		0	0	0	1	1	1	0	1	0	1	56	79	36.94	22	96	7.4			17	1.6	1.9	39	12.4	8.2	49	35.3	8	106	142	3.9	112
1	14	0	672	0	187.261	979.574	0	1	2049.24	White	79.9	157	F	41	47	5	7	32.42	1	0	1	0	1	1	0	1	0	0	53	108	37.8	34	92	7.3	91	41	21	5.2	0.9	10	19.4	7.9	109	32.4		108	138	5.2	218
1	19	0	672	0	286.96	330.45	0	0	2160	White	82.3	175	M	56	45	7	5	26.87	1	0	1	0	0	0	0	0	0	1	52	113	39.33	35	91	7.26	69	44	20	3.9	1	21	5	10.8	173	32.2	7.1	112	139	4.4	136
0	10	0	672	0	31.69	96.9889	0	0	2160	Asian	83.87	178	M	14	33	2	3	26.47	1	0	1	0	1	1	0	1	0	0	60	89	37.6	12	96	7.36	182	40	23	3.1	0.6	12	9.6	9.6	174	40.5		114	138	5.2	176
1	22	0	672	0	235.583	349.283	0	0	2160	Black	73.9		M	20	24	1	0		1	0	0	0	0	0	0	0	0	0	65	109	39.33	22	100	7.37	167	39	22	2	0.9	15	17.4	11.6	233	27.8	8.2	109	142	3.8	154
1	1	1	39.4583	1	39.4583	39.4583	1	1	39.4583	White	62.91	178	M	99	59	14	11	19.86	1	0	1	0	1	0	0	0	0	1	50	114	36.83	30	71	7.13	46	52	15	8.2	2.1	52	12	6.6	40	65.9	6.8	118	150	5.2	165
1	6	0	672	0	178.591	201.133	0	0	2160	Black	53.35		F	59	31	6	0		1	0	0	0	0	0	0	0	0	0	64	124	38.83	25	99	7.42	100	31	19	0.8	0.6	8	16.3	8.2	301	26.6	7.4	108	139	3.7	167
1	20	1	122.8	1	122.8	122.8	1	1	122.8	Other	45.1	155	F	72	59	7	10	18.77	1	0	1	0	0	0	1	0	0	1	64	115	39.44	32	90	7.28	87	44	23	1.8	1	41	21.8	14.1	181	150	7.8	101	134	5.2	224
1	22	0	672	0	235.431	235.431	0	1	1489.43	Black	75	165	F	38	29	2	3	27.55	0	0	0	0	1	0	0	0	0	0	46	93	37.11	26	86				29	1.4	1.4	45	6.4	13.9	273		9	101	141	3.7	81
1	18	0	672	0	97.69	335.333	0	0	2160	Other	48.24	163	M	85	62	7	6	18.16	0	0	0	0	1	0	0	0	0	0	54	100	36.56	24	77				17		10.4	235	9.7	12.6	337	25.7	9.2	135	176	5.4	372
0	1	0	672	0	35.7006	109.005	0	0	2160	Black	149.84		F	89	53	8	0		1	0	1	0	0	0	0	0	0	0	56	120	37.17	29	94	7.27	165	53	21	1.4	0.8	11	13.8	11.5	233		9	106	133	6.1	115
1	22	0	672	0	282.607	304.517	0	0	2160	Other	93.9	165	F	37	39	10	5	34.49	1	0	1	0	1	1	1	1	0	0	67	107		26	90	7.17	54	64	20	2.9	0.5	16	17.9	15.2	74	99.8	8.2	107	141	5.6	348
1	20	1	46.4333	1	46.4333	46.4333	1	1	46.4333	Other	65		M	87	87	15	12		1	0	1	1	1	1	0	1	0	1	37	71	37.72	35	95	7.28	112	25	13	1.2	6.5	130	35.4	8	294	34.5	9.5	102	139	4.1	315
1	9	0	672	0	50.6139	197.953	0	0	2160	White	68.89	165	F	87	68	8	3	25.3	1	0	1	0	0	0	0	0	0	0	57	87		25	92	7.32	64	52	22	2.6	1	19	21	7	192	37.8	7.7	113	139	5.9	173
0	5	1	261.283	1	261.283	261.283	1	1	261.283	White	64.71	163	F	106	64	14	6	24.36	1	0	1	0	1	0	1	0	0	1	48	123	37.61	30	93	7.1	79	55	14	10.1	2.3	58	38	7.5	54	52.4	7.8	119	151	3.9	207
1	19	0	672	0	74.8292	210.484	0	0	2160	White	139.85		F	55	38	2	7		0	0	0	0	1	1	0	0	0	0	49	108	38.39	35	92				20	2.4	1.6	50	22.7	11.5	279		8	98	131	4.2	371
1	10	0	672	0	30.0164	122.668	0	0	2160	Other	106.03	183	M	41	22	5	5	31.66	0	0	1	0	1	0	0	1	0	0	72	82	37.17	23	90	7.34	76	44	24	1.2	1.9	24	18.7	8.6	139	42.3		106	140	5.3	161
1	5	1	53.0833	1	53.0833	53.0833	1	1	53.0833	Other	64.53		F	56	43	11	1		1	0	1	0	0	0	0	0	0	0	44	107	34.7	34	94	7.29	105	34	16	2.3	1.3	18	26.7	13.3	226	27	7.3	133	160	5.5	357
1	12	0	672	0	101.253	748.917	0	0	2160	Black	111	165	F	95	80	13	11	40.77	1	0	1	1	1	1	0	0	0	0	45	80	36.94	22	93	7.35	72	50	25	3	3.1	87	12.2	9	182	64.8	8.1	101	139	4.4	266
1	12	0	672	0	38.5997	103.617	0	0	2160	Other	107.89		M	38	25	4	0		1	0	0	0	0	0	0	0	0	0	82	102	37.78	27	92	7.35	75	39	20	0.8	2.6	29	11.3	13.3	139	24.9	8.2	110	141	3.7	132
0	0	0	672	0	38.4297	230.233	0	0	2160	White	83.41	175	M	50	44	4	11	27.24	0	0	0	0	1	1	1	1	0	0	66	149	37.67	40	91				24	2.6	0.9	14	20.3	12.1	183	32.9	8.2	99	136	4.7	198
1	2	1	204.783	0	41.5203	204.783	1	1	204.783	White	97.3		F	69	44	8	5		0	0	1	0	1	0	0	0	0	1	51	100	36.94	25	92				24	3.5	1	49	30.6	9	186	50.8	9.4	93	129	6.1	138
0	16	1	120.683	1	120.683	120.683	1	1	120.683	Black	76.7		F	108	72	12	11		0	0	1	0	0	0	1	0	0	1	27	118	37.11	36	94				19	5.6	2.4	30	2.7	9	64		8.7	100	131	4.4	133
1	13	1	538.972	0	175.764	317.139	0	1	538.972	Black	93.13		M	39	33	2	8		0	0	0	1	1	0	1	0	0	0	79	114	36.83	33	93				27		1.9	23	4	8.8	198		9	101	136	5.5	110
1	16	0	672	0	217.844	336.35	0	1	1423.33	Other	108.14	178	M	47	50	9	9	34.13	1	0	1	0	1	0	1	0	0	1	57	78	37.5	28	93	7.13	30	84	24	3.1	1.4	34	12.7	10	151	34	7.6	111	141	6.1	124
1	12	1	251.531	0	96.8983	149.048	0	1	251.531	Asian	66.8	170	M	29	40	7	5	23.11	1	0	1	0	1	0	0	1	0	0	61	113	38.28	23	98	7.37	74	40	25	3	0.7	18	18.1	7.1	213	39.8	6.7	110	140	4.3	130
1	2	1	116.75	1	116.75	116.75	1	1	116.75	Other	68.4		M	40	25	1	4		1	0	0	0	1	0	0	0	1	0	67	134	37.78	25	100				22		1.1	18	13.8	13.2	239			109	142	4	179
1	13	0	672	0	44.6672	121.5	0	0	2160	White	87.85	183	M	28	31	5	4	26.23	1	0	0	0	1	1	0	0	0	0	75	86	36.83	27	96	7.34			12	0.9	9.9	89	9	8.1	117	31.1	8.2	109	141	4.3	106
0	4	0	672	0	277.4	277.4	0	0	2160	Other	128.86	170	M	37	32	4	5	44.59	1	0	1	0	1	1	0	0	1	0	58	99	38.56	30	92	7.28	80	45	20	2.2	1.1	25	11.6	12.7	221	25.3	8.1	114	144	4.5	301
1	21	0	672	0	859.593	859.593	0	0	2160	White	73.5	171	M	40	52	6	5	25.14	0	0	0	0	0	0	0	0	0	0	56	106	36.56	27	94	7.33			19	0.8	0.8	16	7.9	10.7	143	28.5	7.4	105	138	4.3	98
0	4	0	672	0	61.5975	299.55	0	0	2160	White	65.91	180	M	56	32	8	6	20.34	0	0	1	0	1	1	0	1	0	1	50	90	37	25	95	7.39			28	1.7	2.7	35	13.4	9.8	296		7.5	101	137	4.1	329
1	12	0	672	0	32.1047	96.8167	0	0	2160	White	115.07		M	27	26	2	5		1	0	0	0	1	1	1	0	0	0	54	95	36.5	20	98	7.14	137	77	21	1	1	15	10.3	11.1	194		8.6	106	136	4.3	207
0	18	0	672	0	24.3717	138.433	0	0	2160	White	82		M	44	51	4	8		0	0	0	0	0	0	0	0	0	0	63	72	36.67	24	94	7.25	17		13	1.2	1.8	35	9.8	10.5	184		7.4	118	149	3.5	215
0	16	0	672	0	67.8853	166.25	0	0	2160	Black	85.07	163	F	26	32	1	8	32.02	1	0	0	0	1	1	0	0	1	0	59	104	38.17	25	100	7.41	113	40	24	3.8	0.9	15	15.1	9	221	26.9	9.4	110	144	3.7	271
1	16	0	672	0	25.9758	144.474	0	0	2160	White	57.11	156	F	74	42	7	7	23.47	0	0	0	0	0	0	0	0	0	0	43	106	38.83	32	85	7.37			16	3.1	1.6	23	0.2	10.4	22	31.5	5.8	106	131	4.9	143
1	10	0	672	0	26.8997	148.982	0	0	2160	Asian	95.04	173	M	31	37	8	8	31.76	1	0	1	1	1	1	1	1	0	0	66	108		30	90	7.29	64	45	22	2.4	1.2	18	22	9.9	110	34.6		113	137	6.2	238
1	6	1	185.476	0	90.9756	90.9756	0	1	185.476	Other	90		F	77	38	5	9		0	0	0	1	1	1	0	1	0	1	50	150	36.83	38	91	7.41			23	1.7	0.3	15	3.9	10.1	70	23.7	7.4	110	143	3.9	126
0	11	0	672	0	53.3883	53.3883	0	0	2160	White	68.12		M	24	8	1	0		1	0	0	0	0	0	0	0	0	0	53	71	36.83	18	97	7.4			22	1.7	0.9	15	8.6	14.7	212	32.7	9	106	140	4.9	108
0	16	0	672	0	145.327	168.668	0	0	2160	White	75.61	147	F	34	43	8	3	34.99	1	0	1	0	1	0	0	0	0	0	56	69	38	23	92	7.43	60	36	23	0.9	0.5	17	8.8	9.4	193	28.2	7.4	111	142	3.6	141
1	1	0	672	0	68.0878	206.9	0	0	2160	White	116.4		M	30	18	2	3		0	0	0	0	0	0	1	0	0	0	61	95	37	30	91	7.36	70	47	24	1.2	0.9	21	23.8	12.2	104	61	8	105	141	3.9	103
1	11	0	672	0	47.32	124.437	0	0	2160	White	101.86	163	F	27	41	7	4	38.34	1	0	1	0	1	0	0	0	0	0	67	88		24	91	7.24	85	68	24	3.9	0.6	17	11.7	6.3	125	48.2		111	143	4.9	208
1	1	0	672	0	140.942	276.24	0	0	2160	White	83.61	163	F	62	51	9	7	31.47	1	0	1	0	1	0	0	0	0	0	54	128	37.5	35	91	7.15	74	53	19	3.9	1.5	25	16.9	10.9	66	56.4	7.9	111	141	4.5	230
1	8	0	672	0	172.988	295.689	0	0	2160	Other	134.94	180	M	20	20	5	2	41.65	0	0	0	0	1	0	0	1	0	0	65	109	36.94	34	89	7.34	69	46	20	1.6	1.3	11	17.2	11.7	163	29.1	7.9	106	139	4.9	164
0	0	1	99.6567	1	99.6567	99.6567	1	1	99.6567	White	61.19	155	F	50	37	2	7	25.47	0	0	0	0	0	0	0	0	0	1	57	126	37.5	41	90				20	2.1	0.7	8	6.3	15	352		7.1	105	132	4.6	144
1	8	0	672	0	100.09	221.283	0	0	2160	Black			F	33	35	4	9		1	0	0	0	1	1	0	0	0	1	49	81	36.94	23	100	7.36			24	3.1	0.5	30	10.9	10.1	203	31.4	8.8	103	143	4	160
0	23	0	672	0	493.78	617.533	0	0	2160	Other	99.55	165	M	48	27	5	2	36.57	1	0	1	0	0	0	0	0	0	0	48	133	38.44	18	97	7.28	93	45	19	3.1	1.1	18	13.3	10.4	173	29.1	7.1	110	140	4.9	147
0	0	1	639.667	0	113.828	639.667	1	1	639.667	Other	55.25	168	F	72	35	8	2	19.58	1	0	1	0	0	0	0	0	0	1	54	117	37.8	28	97	7.22	154	66	22	2	0.9	45	24.5	7.6	12	32.5	7.4	98	138	3.7	147
0	17	1	151.365	1	151.365	151.365	1	1	151.365	White	71	163	F	92	57	13	4	26.72	1	0	1	0	1	0	0	0	0	1	63	120	37	30	59	7.07	43	56	9	20.7	1.9	35	5.2	8	68	61.8	7.3	104	146	4.8	127
1	10	0	672	0	74.9372	123.069	0	0	2160	White	118.11	193	M	27	35	6	5	31.71	1	0	1	0	0	0	0	1	0	0	56	80		27	89	7.35	73	43	21	2.9	1	16	15.2	6.6	179	38.5		111	139	7.4	164
1	12	0	672	0	123.547	268.115	0	0	2160	Other		178	M	51	46	4	6		1	0	1	0	1	0	0	0	0	0	53	86		16	99	7.29	135	53	21	5.9	2.3	29	16.9	8.2	115	47.7		111	140	5.6	354
0	14	1	161.571	0	79.8769	161.571	1	1	161.571	White	47.2		M	56	46	5	7		1	0	0	1	1	0	0	0	0	0	38	125	37.94	36	92	7.5	27	42	40	1.9	0.6	15	6.9	11.6	181	30.5	8.1	93	140	4	93
1	17	0	672	0	30.7125	119.337	0	0	2160	White	66.95		F	34	22	2	2		0	0	0	0	1	0	1	0	0	0	55	97	37.78	21	93	7.35	68	52	23	0.9	0.6	15	8.4	9.9	216	24.2	8	111	141	4.2	178
0	7	0	672	0	162.737	586.767	0	0	2160	Other	180.31	178	M	41	31	2	5	56.91	1	0	1	0	0	1	0	0	1	1	59	115	37.83	33	94	7.39	122	42	20	1.4	1.4	16	16.7	7.9	374	22.6	7.6	106	142	5.3	527
0	22	1	75.8094	1	75.8094	75.8094	1	1	75.8094	Black	46.44	165	M	88	37	6	4	17.06	0	0	0	0	0	0	0	0	0	0	57	149	37.39	44	92	7.26	182	41	23	1.7	0.9	15	43.6	8.7	325	132.4	7.7	118	148	5.7	800
1	10	1	387.64	0	130.855	387.64	1	1	387.64	Asian	78.34		M	36	30	4	10		0	0	0	1	1	1	0	1	0	1	73	86	36.83	31	88	7.43			22	1.6	1.6	45	10.6	8.6	185	50.7	7.7	96	131	4.2	135
1	13	0	672	0	29.1383	530.688	0	1	1210.85	White	103.5		M	46	44	4	17		0	0	0	1	1	1	0	0	0	0	62	111	37.83	34	94	7.39	123	26	21	2.8	2.1	43	4.3	8.7	165	32.6	7.8	106	137	4.4	174
1	1	0	672	0	133.947	253.218	0	0	2160	Other	39.04	157	F	36	36	8	4	15.84	1	0	1	1	0	0	0	1	0	0	58	115	36.28	24	89	7.29	80	43	23	4	0.6	25	15	8.3	141	150	7.5	106	143	5	245
1	13	1	28.8333	1	28.8333	28.8333	1	1	28.8333	White	50.86	163	M	65	61	7	6	19.14	1	0	1	0	1	0	0	0	0	0	1	148	37.8	28	83	7.28	74	32	14	5	1.1	34	1.4	8.1	230	50.3	6.8	123	147	4.9	164
1	14	0	672	0	310.5	310.5	0	1	1570	White	66	160	F	87	62	8	7	25.78	1	0	1	1	1	1	0	0	0	0	26	114	37.33	26	94	7.27	155	37	16	3	1.2	50	21.6	8.7	106	30	7.3	113	138	5.4	264
1	9	0	672	0	79.9722	271.617	0	1	902.067	White	84.2	165	F	60	55	7	8	30.93	1	0	0	1	1	0	0	0	1	0	61	93	38	33	94	7.45	83	37	24		0.7	16	14.1	12.6	261	26.8	8.8	106	141	4.3	181
1	17	0	672	0	27.9322	71.6603	0	0	2160	Black	65.93		F	40	30	3	2		0	0	0	0	1	0	0	0	1	0	67	88	37.61	26	96				28		0.8	17	19.6	12.3	245	20.3		106	146	3.7	232
1	16	0	672	0	30.3356	96.5122	0	0	2160	White	67.74	155	F	69	24	5	2	28.2	0	0	0	0	0	0	0	0	0	0	55	158	39.44	38	95	7.2	56		14	0.5	1	16	1.1	9.1	83		7.5	116	139	4.5	115
1	21	0	672	0	159.907	477.3	0	0	2160	Black	112.87	175	M	97	64	13	4	36.86	1	0	1	0	0	0	0	0	1	0	66	113	37.28	24	94	7.19	62	71	25	8.3	1.5	25	12.8	6	82	40.7	8.8	109	144	5	259
1	15	0	672	0	73.9992	214.662	0	0	2160	White	72.46	170	M	40	39	3	6	25.07	1	0	1	0	1	1	0	1	0	0	59	89	38.33	30	91	7.33	90	44	21	2.3	1.1	27	9.8	6.9	115	150	8.9	116	142	4.7	169
1	12	0	672	0	30.1667	144.517	0	0	2160	White	84.18	180	M	12	26	6	4	25.98	1	0	1	0	1	0	0	1	1	0	61	98	37.06	21	96	7.32	113	44	24	2.2	0.8	13	9.2	8.7	94	48.9		112	141	6.2	140
1	15	0	672	0	31.2619	242.567	0	0	2160	Black	104.83		M	54	26	2	6		0	0	0	1	1	1	0	0	0	0	85	120	39.56	35	90	7.45	57	36	23		2.5	29	8.9	10.8	179		8	96	131	4.4	325
0	10	0	672	0	37.6719	100.304	0	0	2160	White	75.45	163	M	36	32	5	7	28.4	1	0	1	0	1	1	0	1	0	0	57	101	36.78	28	93	7.3	94	54	25	2.9	1.1	22	19.8	9	138	40.9		113	144	5.2	230
0	0	0	672	0	136.143	208.267	0	0	2160	Black	89.37		F	53	37	3	10		0	0	0	1	1	1	0	0	0	0	75	126	37.22	23	98	7.26	226	39	19	2.4	1.5	39	10.5	7	117	47.9	7.9	119	143	4.1	247
1	9	0	672	0	50.0533	125.288	0	0	2160	Other	101.86	173	M	40	55	8	7	34.03	1	0	1	1	1	0	0	1	0	0	61	80	37.4	32	94	7.31	76	48	25	4.1	1.7	30	37.9	10.3	146	29.7	8.6	99	138	5.7	174
1	16	0	672	0	50.0917	101.867	0	0	2160	Other	78.92		F	16	12	2	0		1	0	0	0	0	0	0	0	0	0	60	113	38.4	28	93	7.44	157	34	24	1.5	0.8	6	15.1	12.4	147		8	109	140	3.7	114
1	5	0	672	0	36.9519	82.8833	0	0	2160	White	60.2		F	44	33	6	3		0	0	1	0	0	0	0	0	0	1	57	110	37.17	23	91				23		1.3	29	5	10.3	303	34.2	7.1	113	146	4.4	139
1	14	0	672	0	55.1086	98.1178	0	0	2160	Black	88.81	160	F	32	27	4	7	34.69	1	0	0	1	1	1	0	1	0	0	65	93	36.78	26	95	7.42	95	36	21		0.8	17	13.5	9.9	181	33.6		108	138	4.7	223
1	8	1	26.8333	1	26.8333	26.8333	1	1	26.8333	White	67.3		F	128	57	11	3		1	0	0	0	1	0	0	0	0	0	42	167	37.33	35	90	7.48	208	19		7.2
1	19	0	672	0	70.7892	214.646	0	0	2160	Black	92.4		F	51	23	2	3		0	0	0	0	1	0	0	0	0	0	15	106	38.11	37	92	7.46	61	27	20	1	1	16	12	12.8	333	31.1	8.6	102	136	4.4	101
1	10	0	672	0	51.2728	150.859	0	0	2160	White	94.1		F	65	34	7	9		0	1	0	1	1	1	0	0	0	0	34	81	37.56	25	86				29		3.9	27	10.8	9.2	208	28.7	9	95	138	4	271
1	13	0	672	0	100.086	145.087	0	0	2160	White	93.17	173	M	35	30	4	4	31.13	0	0	1	0	1	0	0	1	0	0	62	123	37.5	25	95	7.31	55	45	22	1.8	0.7	8	19.2	8.3	123	37.6	7.6	106	135	4.9	158
1	19	0	672	0	29.9233	90.9781	0	0	2160	White	88.41		F	39	32	2	6		0	0	0	1	1	1	1	0	0	0	74	122	37.06	30	94				23		1.5	32	17.5	11.9	340	30.1	9	103	138	4.9	303
0	1	0	672	0	88.0828	186.117	0	0	2160	Black	77.42		F	38	37	6	9		1	0	1	1	1	1	0	1	0	0	48	81	38.94	39	96	7.4	79	50	25	1.3	1.1	13	10.8	8.5	434	66.5	8.5	103	139	4.8	297
1	10	0	672	0	320.033	700.47	0	0	2160	White	78.8	185	M	87	76	13	9	23.02	1	0	1	0	0	0	0	0	0	1	35	121	38.5	30	77	6.99	30	63	13	9.2	1.8	22	48.2	7.3	73	31.1	6.4	110	141	6.9	372
1	9	0	672	0	78.19	104.034	0	0	2160	White	92.6	173	M	67	56	8	4	30.94	0	0	1	0	1	0	0	0	0	0	69	99	37.17	29	92	7.32	139	47	24	3	0.7	14	18.3	8.3	133	24.1	8	107	139	4.5	188
1	22	0	672	0	353.535	353.535	0	0	2160	White	47.8	155	F	74	42	10	3	19.9	1	0	1	0	1	0	0	0	0	0	50	110	38.33	32	94	7.38	88	41	22	1.9	5.3	30	10.2	7.8	258	25.7	8	103	143	4.5	146
1	12	0	672	0	53.6425	221.517	0	0	2160	Other	104	152	F	72	44	12	5	45.01	1	0	1	0	1	1	0	0	0	1	56	110	37.89	34	94	7.34	304	32	19	3.5	1.4	27	20	9.5	175	34.8	7.8	103	136	3.6	166
1	5	1	28.65	1	28.65	28.65	1	1	28.65	Other	179.41	191	M	38	31	6	0	49.18	1	0	1	0	0	0	0	0	0	0	66	176	39.1	28	90	7.23	128	49	21	5.5	1.4	13	26.2	12.7	241	27.7	8.1	112	145	4.9	213
1	10	0	672	0	27.4644	99.4228	0	0	2160	White	119.02	168	M	29	37	6	5	42.17	1	0	1	0	1	0	0	1	0	0	59	98	37.5	21	95	7.26	99	49	21	2.8	0.9	19	33.9	9.5	270	33.1		108	137	6.3	175
1	23	0	672	0	66.3972	118.733	0	0	2160	White	74.89	180	M	34	19	2	0	23.11	1	0	1	0	0	0	0	0	0	0	61	123	37.9	36	97	7.35	121	47	21	2.1	1	14	25.8	14.5	221		8.7	111	142	4.7	127
1	2	0	672	0	110.728	203.618	0	0	2160	Black	87.65		F	36	40	10	2		1	0	1	0	0	0	0	0	0	0	50	124	37.06	24	97	7.28	116	37	18	2.2	0.5	6	15.6	7.4	74	91.6	6.8	114	145	4.1	126
1	10	0	672	0	35.8053	75.7833	0	0	2160	White	66.9		M	37	31	2	5		0	0	0	1	0	0	0	0	0	0	54	82	36.78	25	95	7.37			22		1.3	23	12.2	6.9	158	31.2	7.2	113	143	4.6	89
1	23	0	672	0	42.72	87.6833	0	0	2160	White	75		M	36	34	10	9		0	0	1	1	0	1	0	1	0	0	43	107	38.83	25	92	7.38	159	58	29	1	2.3	14	8.4	12.3	100	40.5	8.1	101	138	3.8	169
0	17	0	672	0	100.815	427.285	0	1	966.285	White	73.33	171	M	38	33	6	8	25.08	0	0	0	1	1	1	0	1	0	0	62	117	38.94	31	91				28		1.6	40	8.2	14.9	99	119.9	8.8	94	134	3.5	313
1	1	0	672	0	33.0797	114.4	0	1	718.767	White	51.55		F	62	48	5	5		0	0	0	0	1	0	0	0	0	0	63	88	37.17	21	80				21		1.2	40	6.6	12	107		7.1	131	167	4.3	312
1	2	1	101.683	1	101.683	101.683	1	1	101.683	Other	70.98	173	M	78	52	12	1	23.72	1	0	1	1	0	0	0	0	0	0	32	78		35	92	7.07	21	68	13	10.7	3.2	37	36.8	18.1	143	34.6	7.4	103	139	5.1	413
0	14	0	672	0	46.7819	100.002	0	0	2160	White	54.33	165	F	44	37	3	7	19.96	1	0	1	1	1	1	1	1	0	0	56	105	37.3	20	98	7.31	93	46	22	3.2	1.1	22	13.8	8.2	94	39.1	7.6	111	140	6.4	235
1	2	0	672	0	38.6592	135.114	0	0	2160	Other	63.4		M	40	29	4	6		0	0	0	0	1	1	0	0	0	0	65	106	37	26	90	7.25	25		18	4.9	1	18	32.4	8.1	240	26.2	7.5	107	140	4	246
1	9	0	672	0	77.105	199.048	0	0	2160	White	92.8		F	72	34	9	2		1	0	0	0	0	0	0	0	0	0	5	140	37.89	26	91	7.37	70	54	27	1.6	0.8	20	40.7	8.4	89	29.6	7.4	110	147	4	126
0	10	0	672	0	53.1211	103.553	0	0	2160	White	91.14	183	M	27	42	4	7	27.21	1	0	1	0	1	1	0	1	0	0	53	96		20	95	7.2	85	60	22	3.5	1	19	21.9	10	116	52.9	7.2	111	139	4.5	193
1	2	0	672	0	63.6019	109.117	0	0	2160	Other	90.8		F	34	16	2	0		0	0	0	0	0	0	0	0	0	0	57	85	37.61	27	94				19		0.5	8	9.6	11.4	155	28.9	8	108	139	4.1	160
1	16	1	247.717	0	25.5986	120.217	0	1	247.717	Black	97.68	198	M	27	20	2	3	24.92	0	0	0	0	1	0	0	0	0	0	78	103	36.72	26	94				27	3.2	0.7	17	4.3	12.8	91	150	8.2	95	133	4	347
0	16	0	672	0	189.628	189.628	0	0	2160	White	86.29		M	19	9	2	0		0	0	0	0	0	0	0	0	0	0	80	99	37.78	22	94				25		0.9	12	12.3	12	118	26	8.5	110	146	4.1	149
0	12	0	672	0	71.8156	293.017	0	0	2160	White	100.8	183	M	103	71	13	11	30.1	1	0	1	1	1	1	0	1	0	0	54	121		30	91	7.19	73	51	20	2.5	1.1	25	17.6	7.8	77	34.6	7.5	107	140	5.1	194
1	17	0	672	0	24.7925	74.0667	0	0	2160	Other	73.3		M	25	30	4	7		0	0	0	0	1	1	0	0	0	1	60	98	37.33	26	90				19		0.8	17	9.3	11.5	142	31.2	8.1	109	136	4.7	110
1	0	0	672	0	189.207	521.761	0	0	2160	Other	60.62	163	F	37	23	3	4	22.82	0	0	0	0	0	0	1	1	0	0	44	86	37.11	26	95	7.4			22	0.7	0.5	11	8.8	9.1	63		7.9	105	133	4.3	203
1	9	0	672	0	29.2278	100.836	0	0	2160	White	99.59	178	M	23	31	2	2	31.43	1	0	1	0	0	0	0	1	0	0	62	101	37.5	33	95	7.28	118	54	23	2.4	0.9	15	11.2	10.5	132	29.7		112	141	6.3	166
0	13	0	672	0	49.1439	263.462	0	0	2160	White	85.35		M	44	54	5	5		1	0	0	0	0	0	0	0	0	0	45	100	38.17	24	82	7.33	124	45	24		1.1	18	6.1	8.8	114	31.1	7.5	109	139	4.4	152
1	18	0	672	0	28.8942	120.033	0	0	2160	White	82.57	178	M	52	45	3	12	26.06	0	0	0	1	1	1	1	1	0	1	66	149	37.06	34	84	7.37			15		2.2	56	13.7	8.6	229	28.1	8.6	105	134	6.7	212
1	16	0	672	0	321.501	553.43	0	0	2160	Black	67.3	155	F	57	54	6	4	28.01	1	0	1	0	1	1	0	0	0	1	57	120	39	32	82	7.35	56	47	25	4.7	1	26	17.5	10.2	178	33.7	8.5	105	142	4.4	117
0	9	0	672	0	98.6178	197.601	0	0	2160	White	106.59	157	F	96	72	12	6	43.24	1	0	1	1	1	1	0	1	0	0	59	77		35	88	7.25	74	49	19	2.5	1.5	33	21.3	6.2	137	32.2	8.7	111	138	5.8	282
1	17	1	328.378	1	328.378	328.378	1	1	328.378	White	78.4	191	M	71	67	12	8	21.49	1	0	1	1	1	1	0	0	0	1	39	80	37.83	28	85	7.21	42	109	34	2.3	1	28	3.1	10.8	126	27.2	7.4	102	142	3.8	175
1	10	0	672	0	53.3328	176.719	0	0	2160	White	89.52	163	M	33	29	7	5	33.69	1	0	1	0	1	1	0	1	0	0	57	83	37.6	26	92	7.35	90	48	23	1.5	0.9	23	15.4	9.8	98	30.4	8.3	107	140	5.4	200
1	23	0	672	0	354.863	493.333	0	0	2160	White	111.94	170	M	78	50	13	1	38.73	1	0	1	0	1	0	0	0	0	1	59	116	39.28	29	93	7.26	89	43	17	2.5	3.7	33	17.5	12	99	32.4	5.7	108	138	3.6	272
1	2	0	672	0	86.785	136.8	0	0	2160	White	56.3		F	50	32	12	4		1	0	1	0	1	0	0	0	0	0	54	126	37.33	23	97	7.39			21	9.5	0.6	32	8.1	7	56	36.8	7.6	103	136	4	142
1	10	0	672	0	28.0111	101.745	0	0	2160	White	88.88	155	M	36	33	3	3	36.99	1	0	1	0	1	0	0	1	0	0	58	96	36.5	27	93	7.32	117	52	23	1.9	1	20	11.9	11.3	125	40.2	8	114	139	5.8	167
0	14	1	203.392	1	203.392	203.392	1	1	203.392	White	59.94	160	M	75	56	11	7	23.41	1	0	1	0	1	1	0	0	0	1	48	114	38.56	50	69	7.29	80	47	22	4	2.3	53	17	7.4	280		9.8	97	133	6.8	145
1	19	1	68.9833	1	68.9833	68.9833	1	1	68.9833	White	83.41		F	105	62	14	1		1	0	1	0	0	0	0	0	0	0	52	88	36.4	33	95	7.2	270	36	14	2.9	3.1	26	32.7	12.7	160	127.4	7.9	120	141	5.3	141
1	8	0	672	0	36.1358	104.16	0	0	2160	White	74.08	173	M	46	33	7	8	24.75	0	0	1	0	1	0	0	0	0	0	52	87	36.83	40	91	7.28	110	49	22	3.2	1.1	27	16.9	9.8	109	35.7	8.6	107	142	4.7	164
0	9	0	672	0	27.2383	149.094	0	0	2160	Other	106.58	163	F	27	32	5	2	40.11	1	0	1	0	1	0	0	1	0	0	65	83	36.61	22	94	7.35	97	44	22	3.4	0.6	29	32.8	8.6	194	38.3	9	108	139	4.6	157
1	3	0	672	0	87.0258	447.089	0	0	2160	White	64.01	165	F	52	30	6	2	23.51	1	0	1	0	0	0	0	0	0	0	58	131	38.5	24	94	7.3	91	50	20	5.6	0.7	17	7.2	11.5	147	77	7.4	111	140	4.9	146
1	13	0	672	0	109.416	170.126	0	0	2160	White	106		F	28	18	3	2		0	0	0	0	1	1	0	0	0	0	72	105	37.56	23	92	7.26	66	54	25		0.8	12	20.8	10	242	27.5	8.2	110	144	4.2	214
1	14	0	672	0	51.1519	98.1692	0	0	2160	White	112.65	173	M	33	32	4	5	37.64	1	0	1	1	1	1	0	1	0	0	58	102	37.06	35	90	7.29	61	54	22	2.2	0.8	8	16.8	10.3	163	28.8		112	138	4.3	159
1	23	1	286.455	1	286.455	286.455	1	1	286.455	Other	85.4	165	F	67	41	7	2	31.37	1	0	1	0	1	1	0	0	0	0	40	140	37.56	33	75	7.28	49	81	36	3.3	0.4	26	12.8	10.5	407	29.3	8.3	96	139	4.7	295
0	8	0	672	0	129.115	223.827	0	0	2160	White	102.89	180	M	29	29	8	2	31.76	1	0	1	0	0	0	0	0	0	0	52	106		25	92	7.22	72	59	23	3.7	1.4	12	28.4	11.8	187	27.5		110	139	5.5	200
0	23	0	672	0	71.0464	133.317	0	0	2160	Black	65		M	34	38	1	1		1	0	1	0	0	0	0	0	0	0	50	82	37	26	98	7.29	199	37	16	3.4	0.8	18	4	12.4	214	24	7.9	105	145	3.9	80
1	22	0	672	0	289.215	715.181	0	0	2160	Black	201.69	168	F	67	64	11	4	71.46	1	0	1	1	1	0	0	0	0	1	42	174	36.78	58	58	7.41	27	70	35	1.8	1.2	31	8.4	10.2	92	108.1	8.2	97	148	4.7	103
1	1	0	672	0	983.283	1096.37	0	0	2160	White	82.21	178	M	98	50	13	3	25.95	1	0	1	0	1	0	0	0	0	1	54	104	38.33	30	87	7.19	34	34	12	2.1	2	47	29.6	7	165	32.1	7.3	106	133	4.6	178
1	21	0	672	0	140.429	328.86	0	0	2160	White	80.92	165	F	32	39	2	4	29.72	1	0	1	1	1	0	0	0	0	0	53	124	38.5	24	98	7.34	144	49	23	2.6	0.7	15	11.9	9.3	208		7.3	105	136	3.8	123
1	18	0	672	0	65.5383	213.796	0	0	2160	White	43.94	157	F	82	81	8	9	17.83	1	0	0	0	0	0	0	0	0	0	54	97	36.72	22	96	7.45	244	33	21		0.6	13	5.8	12.3	347	28	8	106	137	4.3	153
1	10	1	394.817	0	95.1817	394.817	1	1	394.817	White	98.3	170	M	88	41	11	9	34.01	0	0	0	0	0	0	0	0	0	0	55	101	36.94	19	92				21		1.8	20	8.9	6.8	29	65.3	9.2	101	136	5	98
1	13	0	672	0	26.9633	145.239	0	0	2160	Black	86.34	185	M	17	28	2	2	25.23	1	0	1	0	0	0	1	1	0	0	69	87	36.8	33	95	7.3	147	53	22	1.9	0.7	12	15.3	10	119	28.3		108	138	4.5	182
0	23	0	672	0	91.4064	136.9	0	0	2160	Black	96.17	165	M	25	34	2	3	35.32	1	0	0	0	1	0	0	0	0	0	64	73	37.22	20	93	7.42			22	1.3	1.3	16	15.2	11.4	199		8.2	108	138	4.2	228
1	12	0	672	0	239.939	289.717	0	0	2160	White	87.91	180	M	13	23	2	2	27.13	1	0	0	0	0	0	0	0	1	0	69	109	37.67	24	97	7.42	196	39	22	1	0.7	11	7.8	11.9	124	32.8	8.2	107	137	4	178
1	21	1	186.8	1	186.8	186.8	1	1	186.8	White	79.92	183	M	45	43	3	7	23.86	1	0	0	1	1	1	0	1	0	0	41	66	37.94	18	100	7.41	163	43	26	3.4	1.2	32	11.7	8.8	146	30.2	8.2	108	142	4.5	302
1	15	0	672	0	585.227	647.977	0	0	2160	White	202.8	180	M	56	17	1	3	62.59	0	0	0	1	1	1	0	0	0	0	77	128	36	24	74				38		0.7	15	4.7	11.4	206	25.6	8.6	97	141	4.6	207
1	13	0	672	0	28.8772	217.553	0	0	2160	White	67.02		F	91	53	6	9		1	0	1	0	0	0	0	0	0	0	37	101	36.89	29	98	7.22	124	39	13	3.6	1.3	22	49.4	9.3	310	40.9	6.8	114	140	4.6	230
1	19	0	672	0	139.424	285.77	0	0	2160	White	103.45	165	F	52	46	4	6	38	0	0	0	0	1	0	0	0	0	0	60	89	36.89	35	91	7.36	62	27	13	0.7	2.1	60	169.5	7.1	102	32.6	7.3	108	137	6.7	124
1	10	0	672	0	174.216	246.171	0	0	2160	White	57.26	168	F	47	45	1	4	20.29	1	0	1	0	1	0	0	1	0	0	54	114	37.1	33	88	7.33	87	47	25	3	0.5	13	12	6	163	67		107	136	4.6	174
0	20	0	672	0	89.0664	162.473	0	0	2160	White	67.36		F	64	68	7	6		1	0	0	0	1	0	1	0	0	0	61	98	37.22	29	92	7.4	84	48	28	1.5	1.5	49	7.9	10.7	158	25.3	8.9	107	146	4.2	143
1	20	0	672	0	138.457	212.781	0	0	2160	White	82.91	180	M	53	37	11	6	25.59	0	0	1	0	0	0	1	0	0	0	57	104	36.94	42	88	7.39			22	2	1.2	34	10.6	7.3	70	31	8.2	113	142	4.5	163
1	12	0	672	0	48.3172	193.529	0	0	2160	White	66.74	147	F	24	33	6	4	30.89	1	0	0	0	1	0	0	1	0	0	55	108	36.67	23	93	7.31	88	45	22	3.8	0.7	12	17.4	7	143	41.2		115	139	5.5	161
1	22	0	672	0	41.3931	187.583	0	0	2160	White	144.3		M	42	30	3	4		0	0	0	0	1	1	0	0	0	0	53	129	39.44	32	93				22		1.2	19	13.2	11.3	271	26.8	7.9	104	138	4.5	257
1	22	0	672	0	44.0844	117.29	0	0	2160	Black	90		M	48	42	6	12		0	0	1	1	1	0	1	1	0	0	52	105	37.5	35	92	7.47	64	35	23	4.7	1.5	37	8.1	10.6	327	27.3	8.1	94	131	4.2	142
0	19	1	266.444	1	266.444	266.444	1	1	266.444	White	93.09	175	M	75	60	12	6	30.4	1	0	1	1	1	0	0	0	0	0	23	118	37.06	29	39	7.22	62	50	21	8.8	4.6	76	18.5	8.3	227	31.9	8.4	100	137	5.7	241
1	5	0	672	0	156.004	444.267	0	0	2160	White	60	157	F	79	53	11	4	24.34	1	0	1	0	0	0	1	1	0	0	59	86	37.5	21	94	7.2	79	46	13	1.2	2.3	19	21.2	11.6	90	33.4	7	107	131	4.4	144
0	1	1	646.417	0	251.619	375.65	0	1	646.417	Black	84.72	178	M	62	56	6	9	26.74	0	0	1	1	1	0	1	0	0	0	34	105	37.44	21	91				19	0.9	2.1	42	6.3	7.5	187	31.1	8.1	113	141	4.8	104
1	20	0	672	0	72.8547	357.103	0	0	2160	White	88	152	F	62	55	6	6	38.09	1	0	1	0	1	1	0	1	0	0	51	88	37.28	19	97				18		7.1	90	25.5	9.6	273		8	100	133	5.2	222
1	2	0	672	0	182.391	686.951	0	0	2160	White	63.97	157	F	59	36	9	3	25.95	0	0	0	0	0	0	0	0	0	0	65	92	37	26	94	7.37	113	22	13	2.7	2.2	16	32.5	11.1	96	50.9	6.9	110	142	4	215
0	11	1	192.787	1	192.787	192.787	1	1	192.787	Other	88.1	160	F	89	48	5	2	34.41	1	0	1	0	1	0	0	0	0	0	35	95	36.78	38	85	7.38	66	42	26	2.8	1.6	53	4	8.7	270	32.4	7.9	94	133	3.9	246
0	11	0	672	0	29.9069	99.3767	0	0	2160	White	89.98	163	M	12	24	1	2	33.87	1	0	1	0	0	0	0	1	0	0	63	105	37.56	26	91	7.29	76	49	24	2.8	0.8	16	16.2	8.8	182	25.9		109	141	5.3	193
1	10	0	672	0	28.8419	150.467	0	0	2160	Other	154.83	183	M	30	29	4	3	46.23	1	0	1	0	1	1	0	1	0	0	65	114	37.28	28	95	7.3	102	50	24	2.3	0.6	9	18.3	11.3	283	30.7		109	140	4.7	217
1	22	0	672	0	70.1536	186.787	0	0	2160	White	85.94	191	M	60	36	6	5	23.56	0	0	0	1	1	1	0	1	0	1	65	149	36.83	36	91	7.38	31	15	14	4.6	1.2	26	27.1	13.2	219	92.4	8.6	103	138	4.5	406
1	22	0	672	0	42.8486	87.3	0	0	2160	White	71.03	178	M	54	39	5	8	22.42	0	0	0	0	1	1	0	0	0	0	52	90	37.39	26	96	7.24			17	3	3.7	57	9.6	12.3	237	22.8	8.3	119	150	4.5	345
0	15	0	672	0	73.5467	73.5467	0	0	2160	White	68.2	150	F	37	29	4	5	30.31	0	0	1	0	1	1	0	0	0	0	48	101	37.44	27	91	7.41			23		1.3	25	17.5	9.5	123	150	8.6	98	133	4.4	146
1	10	0	672	0	251.586	366.284	0	0	2160	Black	60	170	M	50	38	5	2	20.76	1	0	0	0	0	0	0	0	0	0	63	140	38.33	25	94	7.2	76	85	26	1.1	0.5	14	10.8	8.8	456		7.6	105	138	4.3	158
1	6	0	672	0	82.5881	131.511	0	0	2160	White	93.71	185	M	68	33	4	8	27.38	0	0	0	1	0	1	0	0	0	0	55	129	36.67	26	88				24		2.1	38	11.8	9.4	347	51	6.5	110	144	4.1	182
1	10	0	672	0	34.9897	103.467	0	0	2160	White	93.67	188	M	14	34	2	4	26.5	1	0	1	0	0	0	0	1	0	0	60	103		18	93	7.35	99	45	25	1.5	0.6	8	9.6	9	135	38.6		109	137	4.7	166
1	1	0	672	0	114.911	398.167	0	0	2160	White	61.34	163	M	70	72	11	9	23.09	1	0	1	1	1	1	0	0	0	1	43	96	37.28	26	80	7.27	84	36	17	2.9	3.1	66	14.1	9.2	122	32.5	7.6	109	141	5.2	115
1	1	1	66.2	1	66.2	66.2	1	1	66.2	Other	73.67		F	32	43	2	5		1	0	0	0	1	1	0	0	0	0	57	82	38.11	24	98	7.41	160	29	15		1.2	33	10.4	9.5	180	20.5	8.5	110	137	4.7	184
0	7	0	672	0	24.9161	54.5333	0	0	2160	White	64.93		F	35	13	2	1		1	0	0	0	0	0	0	0	0	0	76	108	38.11	24	93				27		0.4	5	5.3	12.1	198		7.2	104	141	3	85
0	23	0	672	0	24.2142	89.4631	0	0	2160	White	55.2	163	F	38	34	4	3	20.78	1	0	1	0	0	0	0	0	0	0	62	111	36.72	24	95	7.3	154	45	19	1.9	0.8	21	48.6	10.4	225	38.3	6	104	135	4.7	171
1	21	0	672	0	2300.12	3471.51	0	0	2160	Black	116.5	163	F	37	28	4	0	43.85	0	0	0	0	1	0	0	0	0	0	66	136	37.28	26	97				27		0.7	5	13.5	12	357		9.1	101	139	3.6	129
0	21	1	401.751	0	66.7756	401.751	1	1	401.751	White	75.33		F	56	63	6	10		1	0	1	1	1	1	0	0	0	0	41	98	37	32	94				14		2.8	32	21.4	11.9	270	28.4	10.6	105	137	5.9	242
0	8	0	672	0	34.1044	106.472	0	0	2160	White	85.91	165	M	40	17	3	2	31.56	0	0	0	0	0	1	0	1	0	0	57	116	37.22	30	92	7.31	98	51	22	4.7	0.9	13	39.6	8.8	260	26.4		108	139	5.5	210
0	16	0	672	0	47.2981	118.601	0	0	2160	Other	77		M	38	39	5	6		0	0	0	0	1	1	0	0	0	0	69	120	37	34	87	7.32	66	71	30		1	29	7.1	12.9	117	29.7	8.3	105	144	4.3	131
1	20	0	672	0	411.337	718.383	0	0	2160	White	91.47	178	M	98	55	6	2	28.87	1	0	0	0	1	0	0	1	0	0	70	62		16	100	7.37	105	41	19	1.9	1.1	22	10.2	16.7	129	97.6	8	107	140	4.4	129
1	8	0	672	0	31.2942	148.35	0	0	2160	White	98.67		F	28	27	6	0		1	0	0	0	0	0	0	0	0	0	65	99	37.67	32	93	7.37	119	46	24	1.2	0.6	9	13.9	14	207	40	8.6	109	142	4.1	150
1	22	0	672	0	42.6256	87.8	0	0	2160	White	85.25		M	41	35	2	5		0	0	0	0	1	0	0	0	0	0	59	73	37.22	22	91				20		1.3	34	10.8	10.9	242		8.9	106	136	4.4	226
1	19	0	672	0	68.505	68.505	0	0	2160	White	71.1		M	38	37	2	8		0	0	0	0	1	1	1	1	0	0	42	97	36.61	28	97				24		1	71	6.5	6.6	128	30.6	8.3	107	138	3.9	203
1	3	0	672	0	69.05	159.283	0	0	2160	White	106.41	180	M	32	23	5	5	32.84	1	0	0	1	1	0	1	1	0	0	59	115	37.83	27	96	7.38	94	40	22	1.2	0.8	15	12.2	6	139	27.5	8	101	140	3.9	130
1	10	0	672	0	541.411	2167.79	1	0	2160	Black	49	163	M	82	69	7	4	18.44	1	0	1	0	0	0	0	0	1	0	59	99	36.89	25	100	7.45	232	28	19	1	1.5	26	10.1	11.1	145	31.1	8.2	137	170	5.2	146
0	21	0	672	0	44.575	139.084	0	0	2160	White	81.89	155	M	35	38	8	7	34.09	1	0	1	0	0	0	1	1	0	0	64	97	37.17	27	94	7.32	74	46	20	2.4	1.2	23	17.7	8.8	60	39.6	7.5	104	139	4.7	280
1	17	0	672	0	24.5853	94.6667	0	0	2160	White	77.85		M	40	34	3	9		0	0	0	0	1	1	0	0	1	0	45	118	37.06	26	91				22		0.9	16	17.3	11.8	217	23.2	9	93	132	4.7	229
1	5	0	672	0	226.666	421.667	0	0	2160	White	150.44	178	M	50	38	9	7	47.48	1	0	1	1	1	1	1	0	0	1	59	68	39.06	29	96	7.31	116	48	22	3.9	1.6	41	10.2	8.6	117	32.3	8.2	103	137	4.5	461
1	8	0	672	0	157.762	247.283	0	0	2160	White	59	147	F	83	50	11	4	27.3	0	0	1	0	1	0	0	0	0	1	56	117	38.17	43	88	7.18	45	64	19	3.3	1.5	23	33.6	12.2	122	34.5	7.9	106	138	4.8	177
0	16	1	121.455	1	121.455	121.455	1	1	121.455	White	58.53	163	F	63	43	3	11	22.03	1	0	0	1	1	0	0	0	1	0	22	100	37.94	30	93	7.39	159	32	21		1.6	30	23.9	9.3	118	150	6.8	110	140	4.1	185
0	9	0	672	0	51.2692	101.712	0	0	2160	White	71.95	170	M	65	47	8	3	24.9	1	0	1	1	0	0	0	0	0	0	59	105		35	94	7.31	101	52	23	2.6	0.7	13	18.9	9.5	117	39.8		107	138	5	178
1	8	0	672	0	59.48	125.383	0	0	2160	White	57		F	64	26	2	0		1	0	1								55	96	38.33	27	98	7.22	120	45	12	7.9	1.5	26	22.1	10.2	200	31.5	7.5	112	142	4.7	102
1	14	1	328.45	1	328.45	328.45	1	1	328.45	White	83	178	M	53	42	10	5	26.2	0	0	1	0	1	0	0	0	0	0	56	90		21	92	7.28	69	43	21	1.7	1	22	11.4	12.6	104	150	8	107	142	4.2	111
0	23	0	672	0	47.2794	283.484	0	0	2160	White	74.11		M	48	41	6	3		0	0	0	0	1	0	0	1	0	0	56	86	36.83	26	94	7.35	25		17	1	6.3	78	12.1	6.7	360	64.4	9	97	131	8.7	187
1	2	0	672	0	807.493	807.493	0	0	2160	Other	98.77		M	77	47	9	6		1	0	0	1	1	1	0	1	0	1	57	77	38.22	32	88	7.38	76	40	19	1.6	1.3	27	13.2	9.7	151	46.3	8.1	105	138	4.8	349
0	14	0	672	0	28.4347	122.49	0	0	2160	White	81.4		F	31	26	2	6		0	0	0	0	1	0	1	0	0	0	27	117	37.39	27	95				25		1	19	20.3	9.8	192	22.5	9.3	106	140	4.5	179
0	16	0	672	0	213.274	331.917	0	0	2160	White	201.79	168	M	39	19	1	3	71.5	1	0	0	0	1	1	0	0	0	0	68	112	38.72	28	96	7.28	98	68	29	1	0.7	18	13.9	9	409	26.4	8.8	101	138	4	196
0	23	0	672	0	140.188	470.233	0	0	2160	Black	80.11	160	F	54	31	9	5	31.29	0	1	1	0	1	1	0	1	0	1	47	138	39.44	25	89				22	1.9	7	41	18.6	7.8	121		8.5	100	135	4.9	454
1	9	0	672	0	112.439	681.205	0	0	2160	White	59.92	157	F	73	58	11	6	24.31	1	0	1	0	0	0	0	0	0	1	49	133	38.3	32	94	7.14	95	36	9	9.6	2.4	38	27.4	10.3	30	45.5	8.1	120	147	3.9	270
1	23	0	672	0	26.0669	110.517	0	0	2160	White	62.84		M	51	42	7	8		0	0	0	1	1	0	0	1	0	0	46	103	37.61	27	93				22	1	1.8	34	11.9	10.5	93		8.7	111	146	4.3	153
0	7	0	672	0	35.3403	152.55	0	0	2160	Asian	56.45		M	43	40	3	6		0	0	1	0	0	0	0	0	0	1	58	95	36.61	52	91				18		0.6	16	7.8	7.3	195	30	7.3	105	137	4.2	170
1	19	0	672	0	385.618	524.614	0	0	2160	White	99.9	178	M	51	47	8	4	31.53	1	0	0	0	1	0	1	1	0	0	63	99	38	38	89	7.3	65	54	23	3.7	1.7	22	13	9.9	140	29.1	7.6	102	141	5.8	148
0	19	0	672	0	430.482	646.15	0	0	2160	Other	106.65	163	F	73	46	4	3	40.14	1	0	0	0	0	1	0	0	0	1	62	113	38.06	28	91	7.44	63	41	27	1.7	0.8	38	36.9	12.4	181	27.5	7.5	118	153	3.7	382
0	22	1	261.479	1	261.479	261.479	1	1	261.479	White	101.89	168	F	42	28	2	4	36.1	0	0	0	0	1	0	1	0	0	0	52	93	36.94	26	81				26	1	0.7	8	6.2	8.2	239	150	7.5	104	139	3.7	136
1	17	0	672	0	26.8683	163.967	0	0	2160	Other	66.75		M	45	33	5	2		0	1	0	0	1	1	0	0	0	0	78	130	37.22	24	93	7.39			12		8.3	148	15	8.4	166		7.4	110	143	4.7	310
1	0	0	672	0	71.0656	87.7167	0	0	2160	White	92		M	54	35	2	10		0	0	0	0	1	1	0	0	0	0	54	104	37.56	27	91				20		1.7	25	2.2	10	155	26.2	8	103	137	4.1	149
0	0	0	672	0	88.3319	304.1	0	0	2160	White	99.05		M	68	42	7	6		1	0	0	0	1	1	0	1	0	1	58	154	37.33	32	83	7.33			18	1.3	3.5	82	19.6	8.7	157	27.8	8.1	110	146	4.8	252
1	8	0	672	0	30.7142	78.2	0	0	2160	White	71		M	48	43	7	3		0	0	1	0	1	0	0	0	0	1	58	110	37.17	34	90	7.31	44		16	5.8	0.9	16	21.8	12.2	196	29.7	7.7	109	142	4.3	144
1	18	0	672	0	124.352	381.817	0	0	2160	White	68.43	165	M	26	43	9	18	25.13	1	0	1	1	1	1	1	1	0	0	55	99	37.39	29	95	7.34			22	2.2	1.1	20	12.8	14	218	28.9	8.8	107	143	5.2	155
1	10	0	672	0	37.9592	918.342	0	1	1405.84	White	63.21	160	F	54	56	5	9	24.69	0	0	0	1	1	1	0	0	0	0	67	135	37.06	37	90	7.44			20		1.2	42	98	9.2	35	33.1	8.3	102	135	4.2	256
1	0	0	672	0	64.9961	160.305	0	0	2160	White	105.52	165	F	60	47	6	7	38.76	0	0	1	1	1	0	0	1	0	0	32	75	37.11	22	89	7.35	96	55	27	1	1.4	45	10.4	10.5	230	27.9	8.7	97	138	4	131
0	14	1	130.07	0	51.8772	130.07	1	1	130.07	White	73.9		M	48	46	8	9		1	0	0	1	0	0	0	1	0	0	61	68	37.72	33	91	7.4	64	37	21	1	2.8	67	13.5	8.7	137		8	120	152	3.3	256
1	18	0	672	0	47.2886	187.467	0	0	2160	Black	65.1		M	42	52	5	8		0	0	1	1	1	0	0	1	0	0	61	135	36.67	32	85	7.36			22	3.7	1.7	30	15.4	10.5	211		9	102	139	4.7	174
1	11	0	672	0	94.985	244.359	0	0	2160	White	107.42	178	M	57	58	8	5	33.9	1	0	1	0	1	1	1	1	0	0	55	107	37.7	26	87	7.3	60	49	25	2.7	1.1	32	16.8	8	134	30.6		113	144	5.1	201
1	12	1	26.935	1	26.935	26.935	1	1	26.935	Other	69		M	99	67	8	11		0	0	0	1	1	1	1	1	0	0	31	79	37.22	38	81				9		2.3	38	17	11.1	254	150	8.2	115	140	4.4	298
1	18	0	672	0	121.034	167.417	0	0	2160	Black	82.56	178	M	65	50	9	8	26.06	1	0	1	0	0	0	0	0	0	1	53	93	37.4	28	97	7.27	113	40	16	1.1	1.2	14	11.4	8.8	74	48	5.7	118	145	3.6	315
1	3	1	151.467	0	45.3533	151.467	1	1	151.467	White	97.71	168	M	101	61	6	8	34.62	0	0	0	0	0	0	0	0	0	0	48	140	36.89	30	89				21		1.6	47	0.7	9.8	106		7.8	102	136	5.1	73
1	12	0	672	0	76.6383	218.889	0	0	2160	White	78		M	42	24	3	4		0	0	0	0	1	0	0	0	0	0	59	93	38.83	32	86	7.42	54		23		1.1	18	17.4	11.9	111	68.2	7.6	105	138	3.4	157
1	11	0	672	0	552.126	552.126	0	0	2160	Other	135.9		M	65	39	9	9		1	0	1	1	1	1	0	0	0	1	35	112	37.11	26	96	7.3	46	59	27	1.8	2.4	122	10.9	7.8	266	27	9	96	138	4	275
1	16	0	672	0	88.0772	287.799	0	0	2160	Other	125		F	38	19	2	2		0	0	0	0	1	0	0	0	0	0	69	119	37.78	28	86	7.33			21		1.5	28	16	8	313	59.3	8.1	107	139	4.8	400
1	20	0	672	0	223.739	284.75	0	0	2160	White	73.31	168	M	45	34	6	8	25.97	0	0	0	1	1	0	0	1	1	0	51	72	37	25	81	7.4	101	32	19	1.2	1.2	17	9.9	10.8	113	34.6	7.6	106	134	4.8	123
1	10	0	672	0	29.6331	170.854	0	0	2160	White	76.92	170	M	40	39	5	6	26.62	1	0	1	0	0	1	0	1	0	0	57	85	37.5	33	99	7.34	137	43	22	3	0.8	20	13.9	6.6	103	35.2	8.3	112	138	4.9	216
0	13	0	672	0	25.4508	75.5044	0	0	2160	White	111.4		M	35	25	4	3		0	0	0	0	1	1	1	0	0	0	56	105	36.94	26	93	7.28	89	49	21		1.3	21	13.9	10.4	110	30.2	8.4	111	142	4.3	293
1	6	0	672	0	58.1706	150.667	0	0	2160	Other	63.74		M	35	29	2	3		0	0	0	0	0	0	0	0	0	0	52	100	38.06	26	88	7.41	103	39	24		0.9	17					7.5	109	140	6	147
1	13	0	672	0	24.4228	48.6842	0	0	2160	White	68.5		F	19	21	2	7		0	0	0	0	0	0	0	0	0	0	65	96	37.11	25	82				29		0.6	12	20.1	10.9	386	25.1	8.2	100	137	4.3	181
0	17	1	523.408	0	101.584	523.408	1	1	523.408	White	66.8	152	F	68	78	12	10	28.91	1	0	0	0	0	0	0	0	0	0	64	110	37.17	25	94	7.38	59	45	24	6.5	0.8	11	25.2	8.6	91	52.5	9.8	109	148	4.4	246
1	17	0	672	0	51.5589	117.083	0	0	2160	White	103.82		F	53	40	7	7		0	0	1	0	1	1	0	0	0	1	47	84	37.33	31	92				23	1.4	2.3	52	20.7	10.8	275	33.8	7.5	110	144	4.7	188
0	18	0	672	0	45.9525	120.434	0	0	2160	White	84.61	175	M	48	52	3	9	27.63	1	0	0	0	1	0	0	1	0	0	53	88	37.11	25	92	7.22	73	44	18	1.5	3.3	62	12.2	7	156	102.9	8.6	114	142	4.9	164
0	17	0	672	0	50.8931	266.383	0	0	2160	White	92.61		M	41	37	6	4		0	0	1	0	1	1	0	0	0	0	61	112	36.94	21	91	7.27	94	42	19	1.4	1.3	35	27.9	10.9	145	29.4	6.8	107	138	4.3	222
0	20	0	672	0	41.7178	89.5006	0	0	2160	White	63.62		F	33	37	5	8		1	0	0	1	1	1	0	0	0	0	63	101	39.06	23	93	7.46	113	31	22		2.7	50	11	8.9	345		8.7	101	139	4	224
1	19	1	204.578	0	170.674	204.578	1	1	204.578	White	71.09	155	F	79	56	6	9	29.59	0	0	0	1	1	1	0	0	0	0	51	131	38.22	40	92	7.37	81	24	16	5.5	1.4	56	26.6	11.7	139	30	6.9	106	141	4.8	377
1	12	0	672	0	116.792	169.846	0	0	2160	White	76.73		M	82	59	9	7		0	0	1	0	1	0	1	1	0	0	70	115	37.67	42	90	7.4			24	1	1.2	40	12.4	6.5	132	25.9	8.3	106	143	4	156
1	7	0	672	0	109.952	200.211	0	0	2160	White	68.74	178	M	47	39	5	8	21.7	0	0	0	1	1	1	0	1	0	0	59	115	36.56	26	97	7.34	147	52	24	1.3	1.2	37	8.9	8.7	118	150	7.2	107	143	4.5	187
1	21	0	672	0	261.089	300.942	0	0	2160	White	64.46	160	F	22	22	2	1	25.18	0	0	0	0	0	0	0	0	1	0	60	99	37.11	20	95	7.33	71	42	23	1.1	0.5	5	10.7	11.9	269	26.4	8.1	111	138	3.9	124
1	22	0	672	0	330.809	589.767	0	0	2160	Black	107.54	191	M	62	45	10	3	29.48	1	0	1	0	1	0	0	0	0	0	33	105	38.17	29	90	7.24	137	48	20	0.9	6.6	115	28.6	9.7	213	26.9	7.6	103	139	4.9	116
1	9	0	672	0	30.1947	124.689	0	0	2160	White	57.54	150	F	43	34	2	6	25.57	1	0	1	1	0	0	0	0	0	0	51	111	37.9	30	93	7.29	121	46	23	2.8	1	22	17.5	6.6	178	29.6		114	141	4.9	179
1	10	1	436.175	1	436.175	436.175	1	1	436.175	White	65.37	155	F	67	60	10	5	27.21	1	0	1	0	0	0	0	0	0	1	58	102	37.28	27	92	6.86	65	65	15	9.6	1.5	13	28.9	6.2	54	54.8	7.8	113	145	4.8	438
1	12	0	672	0	26.9189	121.164	0	0	2160	White	59.94	160	M	59	40	7	2	23.41	1	0	1	0	1	0	0	0	0	0	57	119	38.61	24	91	7.31	157	48	22		0.9	20	13.4	11	180	40.1	7.3	108	138	3.9	156
0	19	0	672	0	68.9	68.9	0	0	2160	Other	62.05	165	M	48	44	4	3	22.79	1	0	0	0	1	0	1	0	0	0	54	108	36.78	31	89	7.23	69	99	31	1	0.7	41	29.4	9.3	167	27.9	7.5	98	137	5.3	110
1	11	0	672	0	120.485	173.869	0	0	2160	White	88.61	170	M	58	38	9	7	30.66	1	0	1	0	1	0	0	1	0	0	53	87	36.9	26	86	7.19	79	58	19	3	2	26	16.6	6.5	66	31.2		115	144	5.3	225
1	15	0	672	0	53.1989	432.705	0	0	2160	White	98.93		F	57	36	4	9		0	0	0	1	1	1	0	1	0	0	65	94	37	36	95	7.39			19	0.9	3.2	84	12	8.2	396	89.5	6.8	105	137	3.7	199
1	18	0	672	0	811.103	811.103	0	0	2160	Other	66.65	160	F	16	20	1	4	26.04	1	0	0	0	1	0	0	0	1	0	58	95	37.56	23	100				21		0.5	7	10.5	11.3	209	25.3	7.6	102	138	4	220
1	9	0	672	0	28.1117	149.651	0	0	2160	White	112.06	188	M	14	36	6	4	31.71	1	0	1	0	1	1	0	1	0	0	67	92	37.06	23	89	7.28	92	52	22	3.1	1.1	19	14.1	11.1	127	34.6		107	138	5.3	176
1	4	0	672	0	66.2231	154.783	0	0	2160	White	110.5		F	34	34	4	4		0	0	0	0	1	0	0	0	0	0	66	104	37.94	22	90				24	0.9	0.5	11	6.8	8.6	243		7.2	110	142	3.7	97
1	19	0	672	0	42.2819	117.367	0	0	2160	Other	97.4	183	M	49	31	6	4	29.08	0	0	1	0	1	1	0	0	0	1	53	114	38.89	31	96	7.39			24	2.8	1.6	25	25	11.2	180	27.3	7.5	106	139	4.3	217
1	1	0	672	0	84.6667	84.6667	0	0	2160	White	59.41	163	F	16	32	6	0	22.36	1	0	1	0	0	0	0	0	0	0	55	97	37.89	22	94	7.29	44	52	23	2.9	0.6	8	11	11.6	147	31.1	6.1	113	145	4.2	135
1	22	0	672	0	119.175	954.094	0	0	2160	Other	70.26		M	50	30	5	5		0	0	0	0	0	0	0	0	0	1	79	108	37.33	39	93	7.41			15	4.3	1.8	54	10.9	11.3	92	37.1	8.7	99	134	4.2	183
0	1	1	404.043	0	307.601	404.043	1	1	404.043	White	102.89	183	M	73	48	6	12	30.72	0	0	0	1	1	1	0	1	0	0	54	137	38.28	41	94				26		1.8	57	20.3	6.4	80	35.4	7.5	102	140	5.7	404
1	1	0	672	0	61.3825	180.233	0	0	2160	White	54.61		F	67	60	3	8		0	0	0	0	1	1	0	1	0	0	44	110	37.22	32	92	7.46			15	3.1	0.8	33	20.6	10.7	349	21.1	6.8	136	168	4.4	450
0	1	0	672	0	63.7167	63.7167	0	0	2160	White	76.3		M	48	38	4	5		0	0	0	0	1	0	0	1	0	0	51	104	37.56	30	64				15		2.1	55	10.5	9.7	114	40.9	8	111	140	4.1	102
1	2	0	672	0	40.0297	40.0297	0	0	2160	White	105.39	160	F	24	10	2	0	41.17	0	0	0	0	0	0	0	0	0	0	61	125	37.11	33	92				24	1.3	0.8	6	13.5	14.5	221		8.7	107	141	3.6	84
1	22	0	672	0	183.769	281.077	0	0	2160	White	117		M	50	41	1	9		0	0	0	1	1	0	0	1	0	0	66	158	37.5	31	88	7.4			26	2.1	1	11	41.1	10.9	418	30.6	7.9	99	139	4.7	117
1	10	0	672	0	36.9556	106.28	0	0	2160	White	99.25	163	F	26	28	2	5	37.36	1	0	0	0	1	0	1	0	0	0	64	104	37.6	26	92	7.37	108	47	25	2.1	0.5	10	11.2	9.2	160	36.2	8.2	108	141	4.1	219
1	18	1	201.483	0	144.714	201.483	1	1	201.483	White	51.8	140	F	39	55	4	9	26.43	0	0	0	0	1	0	0	0	1	0	67	84	37.28	23	98	7.46	147	27	17	1.2	1.2	43	20.6	12.1	328	21.4	8.9	118	148	4.2	159
1	11	1	49.1489	1	49.1489	49.1489	1	1	49.1489	White	91.63	188	M	59	50	4	11	25.93	1	0	1	1	1	1	0	1	1	0	65	98	38.33	28	96	7.42	194	39	16		0.9	10	14.7	7.8	223	30.8	5.9	116	142	3.5	220
1	10	0	672	0	29.7844	102.876	0	0	2160	White	68.83	156	F	25	20	4	3	28.28	0	0	1	0	1	0	0	0	0	0	61	118		26	91	7.33	108	47	22	2.7	0.6	13	14.9	7.2	114	38.3		113	141	5.4	159
1	11	0	672	0	508.533	508.533	0	0	2160	Other	74	157	M	27	21	3	1	30.02	1	0	1	0	0	0	0	0	1	0	62	112	38.39	29	97	7.38	94	40	21	1.3	0.9	15	11.5	12.2	185	27.8	8.7	106	145	3.7	113
1	10	0	672	0	47.1944	100.703	0	0	2160	White	135.21	183	M	33	31	9	2	40.37	1	0	1	0	1	0	0	0	0	0	64	87	36.4	29	91	7.3	68	51	22	3.2	1.4	26	32.6	9.9	163	40.3	8.1	106	139	5.9	194
1	9	0	672	0	26.4394	77.33	0	0	2160	White	74.92	165	F	15	19	3	1	27.52	1	0	0	0	0	0	0	0	0	0	62	99	37.78	25	92	7.28	90	52	21	1.6	0.7	15	13.9	9.6	134	32.6		110	136	4.6	161
1	15	0	672	0	39.4528	360.433	0	0	2160	Other	60.63	173	M	50	43	7	2	20.26	0	0	0	0	0	0	0	0	0	0	62	107	37.78	23	97	7.15	45		7	1.7	11.4	166	5.9	5.9	218	26.2	7.7	114	148	5.4	164
0	16	0	672	0	172.964	288.199	0	0	2160	White	63.23	137	F	30	8	2	0	33.69	0	0	0	0	0	0	0	0	0	0	63	106	37.44	31	93	7.45			25	1.1	0.5	17	18	9.3	468	27.3	8.8	106	144	4	223
0	20	1	160.55	0	44.1989	160.55	1	1	160.55	White	54.46		F	108	80	8	10		0	0	0	0	1	0	0	0	0	1	56	139	37.39	54	89	7.54	109	24	18	2.3	0.7	32	26.1	11.2	124	23.1	8.3	104	134	3.8	167
1	20	0	672	0	432.09	432.09	0	0	2160	White	73.58	165	M	52	35	7	3	27.03	1	0	1	0	1	0	0	0	0	1	62	120	37.2	21	98	7.25		25	16	4.3	0.3	21	60.4	12.7	359	31.7	7.6	108	140	5.6	169
1	9	0	672	0	53.9753	104.826	0	0	2160	Other	90.47	173	M	25	41	7	2	30.23	0	0	1	0	1	0	0	1	0	0	62	106	37	35	93	7.32	75	46	24	3.2	0.9	16	12.7	7.5	100	24.4	7.5	110	136	5.1	174
1	13	0	672	0	26.2269	172.577	0	0	2160	Other	67.74	155	F	47	33	5	0	28.2	1	0	0	0	0	0	0	0	0	0	53	134	38.22	40	93	7.38	67	31	14	0.9	0.8	6	24.4	8.6	143	24.8	8	105	135	3.5	85
1	20	1	134.231	0	96.3483	134.231	1	1	134.231	Other	69.89	160	F	81	62	13	5	27.3	1	0	1	1	1	1	0	1	0	1	24	101	38.8	36	89	7.16	65	44	11	9.6	3.2	33	10.8	5.9	121	44.2	5.6	115	144	4.5	546
0	23	0	672	0	118.002	138.967	0	0	2160	Other	82.8	165	M	19	26	3	3	30.41	0	0	0	0	1	0	0	0	1	0	74	108	37.89	23	93				19		0.7	10	12.7	14.6	109	26.8	8.4	101	136	3.9	118
1	4	1	55.35	0	31.6783	55.35	1	1	55.35	White	82.29	188	M	46	46	5	5	23.28	0	0	1	0	1	0	0	0	1	0	55	115	38.17	23	90											32.6
1	16	1	88.4128	1	80.4006	88.4128	1	1	88.4128	White	99.83		M	59	47	3	5		0	0	0	0	1	0	0	0	0	0	43	92	36.94	21	93				18		1.1	74	39.3	9.3	108	66	7.9	108	136	4.2	103
1	20	0	672	0	73.2386	235.102	0	0	2160	White	88.81	175	M	60	53	13	8	29	1	0	1	1	1	0	0	1	0	0	56	257	36.4	26	94	7.2	37		12	1	5.3	65	15.4	7.5	102	26.4	6.8	120	151	4.2	149
1	13	1	43.6192	1	43.6192	43.6192	1	1	43.6192	White	76.32	170	M	110	73	16	8	26.41	1	0	1	0	1	1	0	0	0	1	41	117	37.89	46	78	7.16	67	40	11	9.1	3.3	65	8.2	10.9	123	46.2	5.6	101	142	4.6	209
1	18	0	672	0	96.3158	139.95	0	1	941.767	White	137.17	191	M	57	56	7	8	37.6	0	0	1	0	0	1	0	0	0	0	57	80	36.89	46	88	7.37			22	1.1	1	27	4.3	9.9	96		8.9	106	141	6	245
0	20	1	315.759	1	315.759	315.759	1	1	315.759	White	99.83	140	F	97	61	11	4	50.93	1	0	1	0	1	1	0	0	0	1	5	114	37.67	27	92	7.26	76	40	16	4.3	1.7	38	26	12.4	98	48.6	4.6	112	140	5.3	309
1	9	0	672	0	30.7758	102.886	0	0	2160	Other	86.4	180	M	23	31	5	1	26.67	1	0	1	0	1	0	0	0	0	0	68	108		28	91	7.3	100	47	24	2.3	1.3	16	32	7.6	123	28.8		112	141	5.6	149
1	21	0	672	0	191.507	235.354	0	0	2160	White	75.92	168	F	59	31	1	1	26.9	0	0	0	0	1	0	0	0	0	0	57	176	37.06	38	85				24		0.9	28	13.8	10	394	150	8.4	94	131	4.6	152
0	20	0	672	0	25.5967	39.95	0	0	2160	White	68.5	163	F	35	42	4	2	25.78	1	0	0	0	0	0	0	0	0	0	68	165	37.22	23	79	7.3	108	42	18	2	0.7	12	10.7	13.6	208	26.4	8.2	104	135	4.7	190
0	9	0	672	0	54.2569	99.3269	0	0	2160	White	115.62	168	F	20	36	3	5	40.97	1	0	1	0	0	1	0	1	0	0	59	91	37.7	24	90	7.27	99	55	25	2.3	1.1	16	10.7	7.2	134	29.7	7.9	109	139	4.8	148
1	5	0	672	0	203.536	271.367	0	0	2160	Other	119.87	173	M	45	43	12	7	40.05	1	0	1	0	1	0	0	0	1	0	48	105		22	93	7.19	82	59	23	7	2.4	32	9.1	7.3	83	116.5		112	142	6.2	210
1	19	0	672	0	136.786	307.023	0	0	2160	Other	81.41	173	M	37	26	1	0	27.2	0	0	0	0	0	0	0	0	0	1	45	135	39.39	31	90	7.31			15	6.2	0.7	9	9.2	7.4	268	35	6.1	105	137	4.7	317
1	19	0	672	0	220.523	454.4	0	0	2160	White	68.5	168	M	87	61	11	4	24.27	1	0	1	0	1	0	0	1	0	0	44	121	37.44	35	92	7.34			25	1	0.5	12	9.8	8.3	182	79.6	7.9	110	143	4	148
1	8	0	672	0	33.3436	125.833	0	0	2160	White	97.13		F	26	27	2	8		0	0	0	0	0	0	0	0	0	0	66	116	37.22	33	92				24		0.5	6	4.2	12.2	133	26.4	8.1	112	141	4.1	118
1	14	0	672	0	818.078	818.078	0	1	969.494	Other	125	173	M	57	47	4	4	41.77	1	0	1	0	1	0	1	0	0	0	40	88	37.56	26	97	7.39	92	40	23	1.3	1.7	33	16.4	9	338	30.3	7.4	110	141	4.1	155
1	19	1	361.127	0	280.859	361.127	1	1	361.127	Other	83.4	183	M	69	43	11	9	24.9	1	0	1	1	0	0	0	0	1	0	51	156	38.94	35	41	7.26	165	34	18	2.9	2.5	57	12.6	12.2	136	42.3	7.9	115	149	3.5	158
1	14	0	672	0	46.1611	98.4892	0	0	2160	White	82.51	178	M	20	36	5	2	26.04	1	0	1	0	1	0	0	1	0	0	59	105	36.89	22	93	7.3	82	45	22	1.9	0.9	11	16.9	8.1	116	46.8	6.7	115	142	5.2	168
1	18	0	672	0	45.9953	70.5392	0	0	2160	White	71.02		M	62	47	6	4		0	0	0	0	1	1	0	0	0	0	57	93	37.5	28	95				22	1.3	1.2	43	10.9	11.7	535	30.6	8.6	108	142	4.8	225
1	3	0	672	0	86.7333	86.7333	0	0	2160	White	60.13		F	57	40	6	9		0	0	1	0	1	1	1	1	0	0	43	78	36.72	26	89	7.23	38		10	1.5	2.2	74	10.2	10.2	197		8.5	114	143	4.6	342
1	1	0	672	0	40.6694	160.783	0	0	2160	Other	82.23	165	F	58	28	7	3	30.2	1	0	0	0	0	0	0	0	0	0	65	120	37.22	34	92	7.36			19	0.9	1.5	62	19.3	6	99	33.3	7.1	97	132	4.1	162
1	23	0	672	0	49.8242	112.767	0	0	2160	White	80.42	173	M	48	29	3	2	26.87	1	0	0	0	0	0	0	0	0	0	47	125	38.3	32	93	7.43	151	34	19		0.9	14	14.6	12.7	163		6.5	114	144	4.4	113
1	10	0	672	0	96.5531	170.533	0	0	2160	Other	86.22	178	M	60	18	3	6	27.21	0	0	0	1	1	0	1	1	0	0	84	115	37.33	34	94	7.34	265	45	22	2	1.5	19	9.3	8.2	242	27.6	8.8	105	142	5.3	218
1	1	0	672	0	352.961	610.342	0	0	2160	Other	40.77	147	F	50	31	2	3	18.87	1	0	0	0	0	1	0	0	0	0	65	120	38.83	32	96	7.36	124	59	27		0.6	20	13.5	10.9	150		8.3	104	146	3.7	239
0	8	0	672	0	62.3547	149.214	0	0	2160	White	77.42	168	M	46	48	7	4	27.43	1	0	1	0	1	0	0	1	0	0	48	98		28	94	7.27	64	47	19	3.4	0.8	23	26.6	7.7	163	32.5		116	143	6	188
1	17	0	672	0	48.7433	144.167	0	0	2160	White	156.34	183	M	39	17	2	2	46.68	0	0	0	0	0	1	0	0	0	0	65	121	37.89	31	91				24	2.5	0.8	7	11.4	12.5	122	33.1	8	98	136	4.3	98
0	13	0	672	0	914.217	914.217	0	1	1522.97	Other	89.2	168	M	25	30	0	5	31.6	1	0	0	0	0	1	0	0	1	0	75	103	38.56	23	97	7.45	105	36	23	1.3	0.6	11	9.2	12.8	247		7.9	106	140	4.4	133
1	20	0	672	0	54.1306	233.483	0	0	2160	Black	61.74	173	M	86	65	8	5	20.63	0	0	0	0	1	1	0	0	0	1	55	123	36.83	31	93	7.26			17	4.7	1.2	54	14.2	8.9	542	28.1	8.3	106	138	4.6	222
1	4	0	672	0	89.0942	395.817	0	0	2160	Other	123.92	170	F	28	24	1	0	42.88	1	0	0	0	0	0	0	0	0	0	71	125	39.39	30	90	7.33	91	45	21	0.8	0.5	7	10.7	9.8	221		7.3	110	140	3.9	103
1	17	0	672	0	65.4667	65.4667	0	0	2160	White	62.71	173	M	51	25	6	1	20.95	0	0	1	0	1	0	0	0	0	1	54	120	37.56	36	88				17	1.1	1.4	26	24.5	11.7	187	29.7	7.6	103	134	4.8	103
1	15	0	672	0	245.668	479.267	0	0	2160	Other	59.91	165	F	26	27	0	8	22.01	1	0	0	0	1	0	0	0	1	0	70	100	37.83	33	96	7.46	166	32	22		0.6	12	14.9	10.5	203	26.8	7.9	116	146	3.7	166
1	21	0	672	0	70.8358	236.545	0	1	1850.55	White	116	178	M	87	73	16	10	36.61	0	1	1	0	1	0	0	0	0	1	64	96	37.06	25	85	7.18	37	46	17	2.2	13.2	200	24.5	6.8	425	35.1	8.3	98	138	7.2	199
1	13	0	672	0	52.6594	121.461	0	0	2160	Other	61.23		F	50	51	5	6		0	0	0	1	1	0	1	0	0	0	50	112	38.67	37	93				26	2.4	1.1	34	15.8	10.5	215		8.5	104	142	4.4	149
0	22	1	127.009	1	127.009	127.009	1	1	127.009	Other	179.75	170	F	83	35	14	2	62.2	1	0	0	0	0	0	0	0	0	1	54	96	37.39	41	92	7.34	83	45	24	2	4	176	13.6	8	60	34.4	7.4	100	148	4.5	248
1	10	0	672	0	31.9125	319.095	0	0	2160	Other	81.47	180	M	86	35	10	0	25.15	0	0	0	0	0	0	0	0	0	0	69	116	37.2	28	93	7.34	115	41	22	1.3	2.7	17	14.8	7.8	134	27.8		107	136	5	159
1	7	1	124.283	1	124.283	124.283	1	1	124.283	White	88		M	47	37	5	7		0	0	0	0	1	1	0	0	1	0	73	116	37.17	31	81				21		0.9	16	16.6	15.2	279		9.5	105	141	3.8	297
0	21	0	672	0	44.4683	115.124	0	0	2160	White	98.9		M	59	41	4	8		0	0	0	0	1	1	1	0	0	0	70	144	37.11	37	91	7.31			14		8.3	164	12.9	10.5	445	28.1	9.4	93	134	10	292
1	11	0	672	0	24.2314	98.1856	0	0	2160	White	79.34	180	M	19	20	2	1	24.49	1	0	0	0	0	0	0	1	0	0	63	92	36.83	22	97	7.34	166	48	28	1.5	0.8	15	8.4	8	163	38.2		108	139	5.2	165
1	20	1	579.517	0	46.0772	402.183	0	1	579.517	White	48.5		F	33	31	2	8		0	0	0	0	1	0	0	0	1	0	62	79	37.17	20	95				23		0.7	15	9.9	9.7	350		7.3	100	128	4	148
0	10	0	672	0	28.3086	342.301	0	0	2160	White	92	178	M	29	27	5	2	29.04	1	0	1	0	1	0	0	1	0	0	56	102	37.9	32	92	7.23	89	61	22	2.3	0.8	12	16.8	9.9	189	40.4	8.1	109	137	4.9	179
0	13	0	672	0	52.7694	149.933	0	1	1234.4	White	79		M	48	37	6	8		0	0	0	1	0	1	0	1	0	0	50	87	36.22	22	99	7.44	136	31	23	1.6	2.5	62	8.5	6	35	30.1	7.6	103	137	4.6	330
0	18	0	672	0	113.278	186.669	0	0	2160	White	101.6	160	F	33	36	1	3	39.69	1	0	1	0	1	0	0	0	0	0	51	93	37.22	28	95	7.31	85	48	19		1.1	21	16.1	10.9	186	26.1	7.5	109	140	4.5	170
1	0	0	672	0	62.4167	62.4167	0	0	2160	White	69		M	22	32	2	3		0	0	0	1	0	0	0	0	0	0	67	100	36.89	24	91				28		0.9	14	8.9	16.2	211	31	9.7	105	140	4.1	103
1	18	0	672	0	435.007	761.283	0	0	2160	White	129.77	183	M	106	57	8	2	38.75	1	0	1	0	1	0	0	0	1	0	57	95	37.44	47	88	7.36	74	52	27	2.3	1	14	13.2	13.3	193	28.9	7.1	105	142	3.6	163
1	16	0	672	0	65.9056	65.9056	0	1	727.406	Other	78.23		F	67	52	5	4		0	0	0	0	1	0	0	0	0	0	57	138	36.89	40	92				22	1.7	1	32	16.6	8.9	173	29.5	7.9	108	143	4.4	111
0	2	0	672	0	39.8947	82.6631	0	0	2160	White	57.91	152	F	48	42	5	10	25.06	0	0	0	1	1	1	0	1	0	0	45	80	37.94	22	91				15	1.6	1.1	22	10.4	7	88	46.8	7.2	116	143	3.4	141
1	4	1	87.3667	1	87.3667	87.3667	1	1	87.3667	Other	89.7	163	F	45	57	6	9	33.76	1	0	1	1	1	1	1	1	0	0	52	88	38	23	94	7.25	91	47	17	1.7	1.3	66	39.2	11.3	157	43.8	8.1	114	146	5.3	151
1	14	0	672	0	74.0961	143.157	0	0	2160	White	101.89	163	M	32	40	6	7	38.35	1	0	1	0	1	1	0	0	0	0	59	87	37.3	29	92	7.31	90	45	23	2.4	0.7	23	19	9.3	107	30.1		113	144	4.6	176
1	21	0	672	0	92.7889	451.678	0	0	2160	White	73		F	41	25	5	1		0	0	1	0	0	0	0	0	0	0	53	144	39.56	36	88	7.36			24	2.1	0.8	9	4.3	7.2	248		7.2	101	137	4.2	171
1	8	1	399.883	0	39.7592	200.8	0	1	399.883	White	84.8		M	40	34	4	5		0	0	0	0	0	0	0	0	1	0	47	98	38.94	23	91				24		1.2	21	13.6	10.1	199	26.5	7.5	122	158	4	183
1	13	0	672	0	483.37	726	0	0	2160	Black	58.05	165	F	71	56	10	3	21.32	1	0	1	0	0	0	0	0	0	0	54	97	40.17	23	100	7.47	223	33	18		0.5	10	2.9	9.2	54	38.2	6	124	146	5.6	234
0	18	1	365.489	0	141.739	141.739	0	1	365.489	White	55.41	170	M	33	27	3	9	19.17	0	0	0	1	1	0	1	1	0	0	30	96	37.5	26	90	7.39	89	43	26	1.4	0.8	15	14.6	14.3	206	69.2	8.1	100	137	3.8	132
0	3	0	672	0	43.1961	129.375	0	0	2160	White	59.61	150	F	28	42	1	5	26.49	1	0	0	1	1	0	0	0	0	0	55	96	37.72	28	92	7.39	102	47	25		0.7	14	10.1	8.5	272		7.3	97	133	3.8	113
1	20	0	672	0	163.762	234.604	0	0	2160	White	97.95	183	M	65	45	11	4	29.25	1	0	1	0	0	0	0	0	0	0	63	130	37.28	26	94	7.26	97	47	17	8.6	1.1	22	10.8	6.3	28	47.4	8.9	109	139	5	286
1	22	1	294.867	0	37.5831	294.867	1	1	294.867	Other	57.5		F	29	29	3	11		0	0	0	1	1	1	1	1	1	0	74	108	38.06	31	91						1		13.2	9.8	198						407
1	9	0	672	0	32.8111	127.706	0	0	2160	White	77.61	178	M	34	36	6	2	24.5	1	0	1	0	0	0	0	0	0	0	54	80	36.89	21	92	7.34	93	44	22	1.7	0.9	21	8.7	8.8	95	27.3	8	110	139	5.1	154
0	14	0	672	0	121.462	215.645	0	0	2160	White	73	170	M	34	17	3	3	25.26	0	0	0	0	1	0	0	1	0	0	68	90	36.89	24	94	7.36	91	43	22	2	1.2	21	14.2	9.8	223	24.1	8.1	106	135	4.4	235
1	10	0	672	0	77.1322	147.669	0	0	2160	Other	106.26	173	M	24	33	8	2	35.5	1	0	0	0	1	0	0	0	0	0	61	109		28	92	7.3	53	49	24	5	1.1	17	15.1	9.1	133	39.2		111	140	5.4	169
1	12	0	672	0	437.866	530.075	0	0	2160	Asian	69.59	170	M	54	38	16	3	24.08	1	0	1	0	1	0	0	0	0	0	68	93		18	100	7.24	124	47	21	6.5	5	39	8.4	7.5	80	150	9.9	112	143	5.9	149
1	11	0	672	0	125.503	125.503	0	0	2160	Other	136	178	M	68	55	13	11	42.92	1	0	1	0	1	1	0	1	1	0	48	79	37.5	25	93	7.33	71	45	20	1.5	2.6	39	7.6	8.3	84		8.9	106	135	4.8	200
1	10	0	672	0	169.827	240.875	0	1	877.208	White	71.25	168	M	47	27	4	7	25.24	0	0	0	1	1	1	0	1	0	0	64	73	37.06	24	92				25		2.3	42	7.4	11.7	189	37.1		103	136	4.4	138
1	18	1	137.75	1	137.75	137.75	1	1	137.75	White	45.8	155	F	78	42	6	9	19.06	0	0	0	1	1	0	0	1	1	0	58	77	36.94	29	93				21		1.2	25	13.9	9.8	252	34.4	8.1	120	155	4	120
1	22	0	672	0	47.5569	182.021	0	0	2160	Black	55.16		F	25	26	5	7		1	0	0	0	1	1	0	0	0	0	73	104	37.44	28	99	7.28	199	42	16	4.4	1.1	26	10.4	8.5	60	31.2	7.2	113	144	3.9	316
0	8	0	672	0	32.1422	80.6208	0	0	2160	White	61.91	147	F	43	37	3	8	28.65	0	0	0	1	1	0	0	0	0	0	53	83	36.89	29	92	7.43	169	37	22	1.3	1.4	55	6.4	7.9	144	27.4	8.7	104	137	4.1	210
1	14	0	672	0	100.009	141.756	0	0	2160	White	53.92		F	33	27	2	3		0	0	0	0	0	0	0	0	1	0	80	85	37	21	97				25		0.5	12	8.4	11	193	25.3	8.4	113	143	4.3	142
0	13	0	672	0	46.8889	124.423	0	0	2160	White	80.29	152	F	29	21	4	2	34.75	1	0	1	0	0	0	0	0	0	0	71	105	37.94	25	97	7.44	385	42	22		0.7	13	4.6	9.7	44	150	8.5	107	141	4.2	98
1	20	1	78.1694	1	78.1694	78.1694	1	1	78.1694	White	90.94	178	M	83	63	13	4	28.7	1	0	0	0	0	0	0	0	1	0	66	90	37.72	28	93	7.27	65	51	25	6.6	1	17	7.5	6.9	92	43.2	9	111	146	4.5	199
0	10	0	672	0	53.6108	109.667	0	0	2160	White	65.1	168	F	46	18	5	1	23.07	1	0	0	0	0	0	0	0	0	0	54	145	39.5	26	96	7.32	54	48	23	2.3	0.8	12	13.7	13	228	33	9.1	107	144	4.5	95
1	6	1	233.75	1	233.75	233.75	1	1	233.75	White	82.3	170	M	46	29	3	6	28.48	0	0	1	0	0	0	0	0	0	1	73	94	39.56	28	94	7.35	111	46	24	4.2	0.7	19	13.9	8.5	87	30.7	7.5	109	143	4.4	168
1	17	0	672	0	144.804	144.804	0	0	2160	White	81.67		M	16	45	3	4		1	0	1	0	0	0	0	0	0	0	62	74	37.72	20	96	7.29	137	47	21	1.6	0.8	10	14.6	11.5	111	22.4	7.9	112	146	4.7	168
0	10	0	672	0	78.4519	121.943	0	0	2160	White	50.43	152	F	82	54	5	3	21.83	0	0	1	0	0	0	0	0	0	0	57	109	37.8	22	94	7.35	206	49	21	1.9	0.8	16	18.4	7.6	163	52.3	8	111	137	4	158
0	17	0	672	0	104.923	215.381	0	0	2160	White	60.44		M	45	51	7	4		1	0	1	0	1	0	1	0	0	0	51	114	37.5	25	89	7.24	73	74	30	1.2	0.6	11	20.6	11.2	289	35.6	8	90	130	5.1	140
1	10	0	672	0	28.4136	100.719	0	0	2160	White	67.46	165	M	49	34	6	3	24.78	1	0	1	0	1	0	0	0	0	0	53	117	37.56	36	94	7.27	91	48	22	3.2	1.3	20	18.7	7.5	223	26.1	7.9	113	143	5.7	214
1	13	0	672	0	365.284	483.475	0	0	2160	White	88.35	180	M	59	41	3	3	27.27	1	0	1	1	0	0	0	0	0	0	50	106	37.33	26	91	7.39	96	35	19	2.3	1	34	34.9	11.8	323	30.1	8.4	101	134	5.9	236
1	11	0	672	0	101.802	219.059	0	0	2160	White	48.34	152	F	55	32	3	10	20.92	1	0	0	1	1	1	1	1	0	0	54	85	37	29	100	7.54	108	36	28		2.5	69	7.5	10.4	269		8.9	98	141	3.7	179
1	5	0	672	0	60.6333	320.85	0	0	2160	White	72.21	178	M	68	54	7	8	22.79	0	0	0	1	1	0	0	1	0	1	48	111	37.17	29	94				19	1.5	3.6	75	14.6	9.7	61	30.2	7	108	141	4.6	114
1	22	1	304.3	1	304.3	304.3	1	1	304.3	White	114.6	175	M	37	38	4	9	37.42	1	0	0	0	1	1	0	0	1	0	71	84	39	24	96	7.44	116	35	22	1.9	1.3	16	15.6	13.4	314		8.2	121	149	3.6	243
0	16	0	672	0	69.96	69.96	0	0	2160	White	64.1		M	44	37	3	7		0	0	0	0	1	0	0	1	0	0	58	117	37.06	31	96				28		1.6	30	10.7	14.8	166	29.1	9.7	99	138	4.1	151
1	11	0	672	0	55.1128	146.042	0	0	2160	Black	94.54	160	F	70	67	7	9	36.93	1	0	1	1	1	0	0	1	0	0	46	90	37.11	27	95	7.35	131	42	20	4.1	1.6	39	10.1	5.6	100	75.7		109	137	4.8	185
1	23	0	672	0	143.441	328.946	0	0	2160	Other	71.9		M	48	37	2	6		1	0	0	0	1	0	0	1	1	0	53	126	37.61	30	97				27		0.9	35	10.9	12.3	114	25.5	8	124	155	3.8	132
0	0	0	672	0	47.2953	89.6661	0	0	2160	Other	57.75		M	67	59	10	10		1	0	0	0	0	1	0	0	1	0	56	89	37.5	21	91	7.51	158	35	21	1.3	5.8	46	5.2	9.7	95	36.4	8.3	99	137	6.5	152
1	4	0	672	0	90.5714	154.748	0	0	2160	Other	71.06		M	24	27	2	0		1	0	0	0	0	0	0	0	0	0	69	123	37.5	25	98	7.27	150	50	19	3.5	1	10	19.9	9.1	122	22.4	7.8	119	150	4.4	158
0	18	0	672	0	333.298	741.675	0	0	2160	White	60.9	163	F	63	42	9	1	22.92	1	0	1	0	0	0	0	0	0	1	61	130	37.89	32	75	7.03	41	75	17	1.1	1.3	30	23.5	10.1	309	57.7	7.6	110	137	4.1	171
0	1	0	672	0	58.6008	182.334	0	0	2160	White	100.86		M	54	42	7	6		0	0	0	0	0	0	0	0	0	0	61	142	38.5	39	87				16		1	20	5.4	7.9	29	28.9	7	97	130	5.2	116
1	1	0	672	0	137.041	253.6	0	0	2160	White	125.85	170	F	18	30	2	3	43.55	0	0	0	0	1	0	0	0	1	0	60	97	37.28	28	93				25		0.7	12	9.9	11.7	311	23.7	8.6	103	137	5	163
1	21	0	672	0	165.715	569.75	0	0	2160	White	81.7	170	M	20	24	0	6	28.27	0	0	0	0	0	0	1	0	0	0	92	91	37.06	28	90	7.44			21	1.1	0.8	14	18.2	12.7	177	79.8	7.9	102	137	4	123
1	21	0	672	0	72.1528	161.767	0	0	2160	White	57.4	152	F	58	45	3	8	24.84	0	0	0	1	1	0	0	1	1	0	53	112	36.67	29	94				29		0.7	22	8.6	9.7	232		7.5	108	148	3.4	147
1	18	0	672	0	92.9028	92.9028	0	0	2160	White	105.39		F	40	38	5	5		1	0	0	0	1	0	1	0	0	0	56	107	37.39	34	86	7.39	72	54	26	1.9	0.8	25	10.5	11.6	194		8.4	104	141	4.7	128
1	12	0	672	0	363.035	414.183	0	0	2160	White	101	165	M	28	28	1	2	37.1	1	0	0	0	1	0	0	0	1	0	56	88	38.56	27	94	7.44	86	35	21	1.2	0.8	8	10	11.3	285	41.7	8.1	107	144	4.3	118
0	21	1	243.657	1	243.657	243.657	1	1	243.657	White	86.01	178	M	53	47	7	12	27.15	1	0	0	0	1	0	1	0	0	1	64	109	36.83	20	90	7.31	82	46	21	1.2	2.6	55	13.9	8.8	133	26.7	8.3	104	138	4.1	204
1	12	1	360.066	0	220.999	360.066	1	1	360.066	Other	70.62	163	M	56	40	7	11	26.58	1	0	1	1	1	1	1	1	0	1	35	95	37.9	22	42	7.37	98	38	20	3	5.5	69	13.2	9.3	239	34.5	7.8	102	138	5.9	254
1	14	0	672	0	272.044	1274.85	1	1	1274.85	Other	99.65	183	M	45	27	4	5	29.76	1	0	0	0	0	0	0	0	0	0	68	81	37.44	24	96	7.43	160	39	24	2.9	0.6	7	19.3	12.4	201	27.3	8.9	104	139	4.1	194
0	14	0	672	0	27.7833	118.852	0	0	2160	White	112.88	180	M	28	34	4	3	34.84	1	0	1	0	0	1	0	1	0	0	64	88	36.89	26	96	7.25	74	55	22	2.5	1.1	19	23.8	12.6	201	29.4	7.8	108	139	4.5	177
1	0	0	672	0	41.3997	257.85	0	0	2160	Other	71.02		M	44	41	7	0		1	0	1	0	0	0	0	0	0	0	48	119	37.44	41	93	7.25	126	38	10	6.1	1.2	12	9.8	10.6	158	22.5	6.9	110	138	5	111
1	14	0	672	0	465.259	1847.18	0	0	2160	White	98.69	173	M	54	49	8	1	32.97	1	0	0	0	1	0	0	0	1	0	52	103	38	31	93	7.37	84	39	21	4.8	1.2	22	21.8	10.2	213	23.5	8.2	115	153	4.1	177
1	13	0	672	0	56.2081	149.34	0	0	2160	White	70.66		M	35	42	6	8		1	0	0	1	1	1	1	1	0	0	49	80	36.83	22	94	7.27	72	47	24	1.5	1.4	27	11.6	8.3	313	150	8.2	102	138	4.1	717
0	9	0	672	0	150.69	248.731	0	0	2160	White	67.83	173	F	92	51	6	1	22.66	1	0	1	0	0	0	0	0	0	0	52	124	38	23	99	7.2	178	39	17	3.5	1	16	9.6	8.6	119	27.6	6.8	123	147	4.5	147
1	0	0	672	0	328.015	374.467	0	0	2160	Other	132	180	M	21	29	4	0	40.74	1	0	0	0	0	0	0	0	0	0	67	95	36.56	27	92	7.27	64	60	22	1.5	1	11	12.7	14.9	247	23.3	9.2	106	139	4.5	163
0	8	0	672	0	61.7206	152.233	0	0	2160	White	61.93	175	M	32	29	9	0	20.22	1	0	1	0	0	0	0	0	0	1	59	122	37.56	25	97	7.39	54	38	21	3.1	1.1	21	17	11.5	82	30.8	8.3	113	146	4.5	122
1	10	1	322.952	0	51.3997	322.952	1	1	322.952	Other	67.42	152	F	73	56	11	8	29.18	1	1	0	0	1	1	0	0	0	0	66	98	36.89	22	95	7.35	100	45	19		4.6	41	9.4	7	100	55.1	9.8	107	147	4.7	164
0	11	0	672	0	28.0081	122.223	0	0	2160	Other	62.72	168	F	19	37	3	5	22.22	1	0	1	0	1	1	0	0	1	0	61	91	37	19	91	7.29	163	45	23	2.9	0.9	14	11.4	7.4	122	54.7	8.3	116	144	5.3	164
1	9	0	672	0	235.902	295.613	0	0	2160	Other	97.8	152	F	57	38	5	4	42.33	1	0	1	0	1	1	0	1	0	0	54	128	37.6	21	97	7.3	111	53	26	3.9	0.7	10	27.9	7	178	34.6	8.9	107	142	4.2	159
0	2	0	672	0	47.3728	82.1333	0	0	2160	Other	67.9		M	36	23	5	2		0	0	1	0	1	0	0	0	0	0	50	96	38.17	23	92				24		0.8	5	5.2	10.1	187	35.4	7.8	111	141	3.8	129
0	5	0	672	0	133.261	369.75	0	0	2160	Other	104.39	180	M	50	44	10	3	32.22	1	0	1	0	0	0	0	0	0	0	52	99	35.4	24	96	7.17	104	60	21	6.7	2.3	35	19	8.8	88	41	7.9	112	144	6	205
0	12	0	672	0	887.733	887.733	0	0	2160	White	139.52	178	M	37	41	6	4	44.03	1	0	0	0	0	0	0	0	0	0	78	132	37.28	28	85	7.31	116	56	27	2	0.6	16	9	14.9	149	26.3	8	106	143	4.1	168
0	17	0	672	0	25.9228	67.8419	0	0	2160	White	61.03		F	59	42	6	6		0	0	0	0	1	0	0	0	0	0	56	95	38.5	28	92				23		1.7	27	8.3	11	143		8.7	106	141	4.4	91
1	10	0	672	0	34.6839	509.9	0	0	2160	Other	65.22		M	64	42	8	6		0	0	0	0	0	0	0	0	0	0	53	131	37.11	23	97	7.35	111	36	19	0.9	5.1	107	16.4	8.5	386	30.5	7.3	102	135	6.1	116
1	16	0	672	0	72.4769	357.54	0	0	2160	White	67.06		M	69	56	7	7		0	0	1	0	1	0	0	0	1	0	45	97	36.78	21	95	7.24	73	38	14	2.9	2.2	27	9.4	10.7	169	34.3		116	142	4.8	243
1	15	0	672	0	26.905	71.4483	0	0	2160	White	67.03		F	45	35	3	6		0	0	0	0	1	0	0	0	0	0	63	110	36.61	25	94				24		0.8	16	8.8	10.5	311	33.9	8.8	107	139	3.9	82
1	21	0	672	0	43.9667	43.9667	0	0	2160	White	50.8		F	35	27	6	1		0	0	1	0	0	0	0	0	0	0	47	93	37.11	25	90	7.41			23	1.8	0.5	8	5.9	9.3	261	36.9	8.3	103	135	3.8	136
1	15	0	672	0	26.7622	191.278	0	0	2160	White	71.5	163	F	31	33	3	6	26.91	1	0	0	0	1	1	0	0	0	0	58	122	37.72	23	96	7.44	113	43	29	3.8	0.7	20	10.6	10.4	103	150	8.2	107	142	4.1	183
1	3	0	672	0	60.9167	60.9167	0	0	2160	Other	62	160	F	93	59	9	3	24.22	1	0	0	0	1	1	0	0	0	1	54	125	37.94	28	97	7.29	90	25	14	3	1.4	83	18.3	9.6	229	24.3	7.4	130	158	4.1	429
0	12	0	672	0	27.2631	120.771	0	0	2160	White	86.98	183	M	19	36	6	3	25.97	1	0	1	1	1	0	0	0	0	0	64	84		26	93	7.21	71	64	24	1.9	1.1	22	13.8	9.8	162	33.8		111	143	4.6	170
1	19	0	672	0	790.727	1002.88	0	0	2160	White	114.34	157	F	60	26	4	8	46.39	0	0	1	1	1	1	0	1	1	0	67	99	37.7	21	94	7.34	105	30	17	2.7	0.7	25	16.1	13.9	282	30.5	8	106	137	3.8	293
1	19	0	672	0	433.823	770.483	1	1	770.483	White	101.26	157	F	65	55	8	8	41.08	1	0	1	0	1	1	0	0	0	1	47	98	37.33	27	98				14	3.2	2.5	47	11.1	8.3	139	24.9	8.8	102	137	5.1	270
1	3	0	672	0	282.484	1140	0	0	2160	White	73.36	161	M	61	47	9	4	28.3	1	0	1	0	1	0	0	0	0	1	59	113	37.89	31	90	7.15	92	53	16	5.5	1.1	21	1.8	10.2	75	82.2	7.5	111	138	4.4	248
0	10	0	672	0	32.0225	173.085	0	0	2160	White	77.18	155	F	50	47	6	6	32.12	1	0	1	0	1	1	0	0	0	0	52	73	36.9	26	90	7.35	93	44	22	3.5	0.6	22	22	9.1	112	29.5		113	143	4.6	208
1	11	0	672	0	175.435	317.793	0	0	2160	White	97.33	183	M	35	37	7	4	29.06	1	0	1	1	1	0	0	1	0	0	52	102		27	96	7.2	90	54	19	7.5	1.1	13	16.9	7.3	125	38.5		112	142	7	209
0	11	0	672	0	48.5797	99.1236	0	0	2160	White	100.82	157	F	30	39	4	4	40.9	1	0	1	1	1	1	0	1	0	0	63	88	37.3	27	92	7.29	86	52	24	2.4	0.9	20	20.9	6.1	247	33.9		106	138	5.2	166
1	13	0	672	0	28.2722	98.8811	0	0	2160	Other	79.69	165	M	78	55	8	3	29.27	1	0	1	0	0	1	0	1	0	0	54	95	37.39	31	91	7.31	63	50	22	1.9	0.9	16	19.2	9.7	183	46		110	136	5.1	215
1	2	1	192.917	1	192.917	192.917	1	1	192.917	White	67.97	165	F	68	50	4	6	24.97	1	0	1	0	0	1	0	0	0	0	34	121	37.44	24	92	7.24	88	55	19	1.2	1	28	17.6	8.8	375	106.1	8.9	113	143	4.1	179
1	23	1	456.793	0	209.793	209.793	0	1	456.793	White	77		M	41	42	3	9		1	0	1	0	0	0	0	0	0	0	62	135	36.78	36	72	7.36	66	46	24		0.4	6	14.8	10.3	152	28.7	8.3	105	137	4.1	147
0	19	0	672	0	25.3864	111.902	0	0	2160	White	55		F	30	48	6	7		1	0	0	0	1	0	1	0	0	0	61	113	37.89	33	93	7.44	180	39	28		1.3	29	8.5	11.4	219	33.1	8	95	131	3.8	109
1	18	0	672	0	69.7714	95.0192	0	0	2160	White	56.42	150	F	59	57	7	7	25.08	0	0	1	0	0	0	0	1	0	0	43	61	36.17	22	93				23		1.6	61	6	11.8	143		8.2	112	146	4.7	109
0	22	0	672	0	423.808	1269.58	0	0	2160	Asian	47.3		F	77	55	12	2		1	0	1	0	1	0	0	0	0	0	74	108	37.1	20	100	7.34	136	43	18	8.8	2.4	38	4.9	4.6	22	40.9	7.5	106	149	5.1	405
1	10	0	672	0	103.017	194.747	0	0	2160	Other	131.4		M	34	38	5	5		1	0	1	0	0	1	0	1	0	1	60	124	37.39	29	94	7.21	112	69	24	3.3	1.3	25	17.5	12.9	189	27.9	8	99	136	4.9	354
1	10	0	672	0	58.2381	344.317	0	0	2160	White	69	173	M	53	48	9	2	23.05	0	0	0	0	0	0	0	0	0	0	68	118	37	27	91	7.25			14	2	5.7	124	9.2	12.8	84	26.8	7.6	106	150	3.5	317
1	23	0	672	0	90.3017	426.822	0	0	2160	Black	81.51	160	F	46	42	3	7	31.84	1	0	0	0	1	1	0	0	0	0	64	98	36.89	21	100	7.3	176	41	19	4.9	1.6	50	6.5	8.7	194		7.1	109	134	4.5	346
1	11	0	672	0	435.149	457.261	0	0	2160	White	77.44	157	F	69	49	9	8	31.42	1	0	1	1	1	1	0	1	0	0	38	128	38.5	37	58	7.14	65	63	21	10.1	0.7	13	22.6	12.4	212	135.9	8.6	104	137	4.2	274
1	20	1	171.867	0	46.3389	68.8333	0	1	171.867	White	67.43		M	58	41	11	10		0	0	1	0	0	0	1	0	0	1	63	90	37.5	28	92	7.38			17	3.9	3.1	111	19.5	10.9	89	64.9	8.5	103	137	6.7	183
1	0	0	672	0	473.312	563.743	0	0	2160	Black	66.83	161	F	35	28	2	5	25.78	1	0	0	0	0	1	0	0	1	0	57	92	37.56	22	96	7.42	257	40	20		0.6	11	8.3	13.2	147	23.5	8.6	112	145	4.2	274
1	13	0	672	0	27.1056	73.6661	0	0	2160	White	81.72		M	36	40	2	4		0	0	0	0	0	0	0	0	0	0	54	92	37.5	30	90				26		0.6	11	10.5	8	195		8.5	98	132	4.2	133
1	14	0	672	0	51.7728	168.712	0	0	2160	White	78.5	160	F	50	19	7	3	30.66	0	0	1	0	0	0	0	0	0	1	56	111	37.28	26	91	7.21	49		17	1.4	0.8	11	32.7	11.1	178	35.3	7.2	110	139	3.9	91
1	11	0	672	0	54.9761	99.2717	0	0	2160	White	47.7	147	F	28	47	6	7	22.07	1	0	1	0	1	0	0	1	0	0	43	125		29	95	7.34	114	43	21	3.1	0.7	16	17.1	5	131	52.9		110	137	6	172
0	18	0	672	0	54.2081	178.37	0	0	2160	White	66.85		M	64	53	6	8		1	0	0	1	1	0	1	1	0	0	42	89	37.22	26	87	7.37	159	43	21	1	4.2	28	18.5	13	199	27	8.4	106	139	4.4	137
1	22	0	672	0	39.5797	211.85	0	0	2160	White	65.7	165	F	43	49	6	5	24.13	0	0	1	0	1	0	0	0	0	1	64	96	37.22	26	92				19	1.8	1.2	49	21.6	11.4	141	26.9	7.6	112	142	4.6	124
1	1	0	672	0	86.9	86.9	0	0	2160	White	104.99	160	F	33	46	2	8	41.01	1	0	0	1	1	1	0	0	0	0	52	98	38	26	99	7.3	147	50	22	1.1	1.3	52	18	9.7	189	25.5	8.7	110	141	5.5	306
0	8	1	303.046	0	296.546	296.546	0	1	303.046	Other	83.2	180	M	30	48	7	14	25.68	0	0	0	1	1	1	0	0	0	0						7.28			22	0.8	3	46	19	8.1	254	27.4	7.6	112	144	4.4	140
1	0	0	672	0	33.5081	111.111	0	0	2160	Asian	40.5		F	49	35	5	7		0	0	0	1	0	0	0	0	0	0	53	90	37	49	87	7.33			17	1.9	7	39	9.2	8.8	277	29	8.2	96	133	4.3	158
0	14	0	672	0	31.5367	194.65	0	0	2160	Black	77.98	152	F	43	31	4	6	33.75	0	0	0	1	1	0	0	0	0	0	52	90	37.28	27	91	7.36			27		0.7	26	7.1	8.6	136	29.5	7.9	106	144	3.6	116
1	16	0	672	0	49.8822	49.8822	0	0	2160	White	36.5		F	49	34	3	6		0	0	0	1	1	0	0	0	0	0	57	95	38.11	35	90				22		1.4	39	12.2	10.5	223	26	8.8	115	145	4.8	126
0	14	0	672	0	50.0036	123.5	0	0	2160	White	81.8	180	M	23	25	5	6	25.25	0	0	1	0	0	0	0	0	0	1	64	73	36.89	27	93				21		0.5	7	2.3	7.3	76	49.6	7.4	109	136	3.5	107
1	18	1	301.028	0	251.862	301.028	1	1	301.028	White	89.6	178	M	55	51	9	4	28.28	1	0	0	0	0	0	0	0	0	0	49	129	37.78	30	90	7.39	60	50	23	2.8	1.1	17	45.6	9.3	49	26.7	7.9	92	129	4	251
0	10	0	672	0	101.186	269.799	0	0	2160	White	97.45		F	33	31	5	4		1	0	0	1	1	0	0	0	0	0	64	126	37.39	27	84	7.22	62	106	36	1.8	0.6	16	5.8	14.2	233	27.9	8.5	87	134	4.4	193
1	23	0	672	0	113.55	209.067	0	0	2160	White	77.7	173	M	34	36	2	8	25.96	0	0	0	0	0	0	0	0	0	0	50	123	38.17	31	90				21	1	0.8	15	15.6	7.6	517		8	108	138	4.2	83
1	22	0	672	0	116.174	184.537	0	0	2160	White	61.49		F	15	32	1	4		1	0	0	0	1	0	0	0	1	0	60	99	37.72	25	97	7.4	116	40	25	1.2	0.7	10	15.3	10.2	232	29	8.2	110	142	3.3	191
1	21	0	672	0	48.0603	91.9081	0	0	2160	White	65.03	157	F	53	40	5	6	26.38	0	0	0	0	0	0	0	0	0	0	53	84	36.72	23	94				20	1	0.4	8	4.9	9.7	199	23.7	7.5	102	133	3.5	86
1	13	0	672	0	317.299	578.714	0	0	2160	White	70	163	F	75	66	8	7	26.35	1	0	0	0	1	0	0	0	1	0	66	80	37.28	22	95	7.48	139	38	26		1.9	22	5.9	11.7	88		8	106	143	2.8	93
0	13	1	79.75	1	79.75	79.75	1	1	79.75	White	68	175	M	56	35	4	0	22.2	1	0	1	0	0	0	0	0	0	0	55	117	38.28	31	99	7.36	122	44	24	1.5	1.1	14	20	10.5	204	28.2	8	110	142	4	148
1	1	1	52.5833	1	52.5833	52.5833	1	1	52.5833	White	95.21	168	F	49	38	5	0	33.73	1	0	1	0	1	0	0	0	0	0	70	139	36	29	96	7.21	78	40	12	2.5	1.9	24	22.2	11.3	206	25	6.8	125	152	4.6	183
1	17	1	462.09	0	73.2725	135.09	0	1	462.09	White	62.72		M	68	43	7	6		1	0	1	0	0	0	0	0	0	0	43	82	37.39	35	92				26	1.3	0.7	41	16.2	8.8	51	46.7	6.9	96	130	3.6	147
1	16	0	672	0	313.173	1489.28	0	1	2047.28	White	62.27	157	F	52	38	7	4	25.26	0	0	0	0	0	0	1	0	1	0	66	137	39.72	41	92	7.4	75	43	24	2	0.8	16	42.7	6.8	13	32.8	8	105	141	4.4	129
1	9	1	62.6381	0	56.1381	56.1381	0	1	62.6381	Black	82.07	183	M	60	47	3	8	24.51	0	0	0	1	1	1	0	0	0	0	60	141	37.22	39	86				25		1.1	30	7.4	10.8	183	150	8.7	110	146	4.1	128
1	13	0	672	0	47.6869	193.961	0	0	2160	White	106.44	188	M	30	22	1	1	30.12	0	0	0	0	0	0	0	0	0	0	54	85	38.17	17	91				28		1.1	13	10.8	13.7	160	27.5	8	104	138	3.9	105
0	0	1	225.65	1	225.65	225.65	1	1	225.65	White	88.41	170	F	39	42	3	5	30.59	1	0	0	0	1	1	0	0	0	0	52	93	37.11	29	100	7.36	100	38	22	1	0.9	27	16.5	9	208	27.3	8.6	115	146	4.2	174
1	21	0	672	0	548.742	1074.38	0	0	2160	Other	75.2		M	42	43	2	5		0	0	0	1	1	0	0	0	0	1	67	128	37.17	29	93	7.28	80	37	19	5.3	1.6	31	9.7	11.3	160	29.1	8	112	146	4.3	133
1	11	0	672	0	58.1864	103.754	0	0	2160	White	81.94	168	M	27	35	3	6	29.03	1	0	1	0	1	1	0	1	0	0	53	80	36.56	24	92	7.34	156	43	20	2.3	0.7	12	15.1	8.7	83	37.3	8	105	138	7	182
1	9	0	672	0	159.569	290	0	0	2160	White	89.59	178	M	41	34	5	2	28.28	1	0	1	0	1	0	0	0	0	0	64	101	37.33	29	87	7.37	71	58	31	1.1	0.6	17	5.6	9.3	113		8.4	99	138	3.6	108
0	13	1	178.067	0	75.0314	119.55	0	1	178.067	White	68.46	168	M	61	46	3	5	24.26	0	0	0	1	0	0	0	1	0	0	59	123	36.72	27	89				18	1.7	1.3	33	15.8	11.9	196		8.4	109	140	4.9	123
1	23	0	672	0	39.2519	86.6161	0	0	2160	White	51.1		F	26	25	2	2		0	0	0	0	1	0	0	0	0	1	55	92	37.5	21	92				22		0.7	10	11.8	10.1	128	31.3	7.1	106	138	3.8	94
0	0	0	672	0	261.063	642.333	0	0	2160	White	122.02	157	F	81	50	8	3	49.5	1	0	0	0	0	1	0	0	0	1	59	100	37.39	30	85	7.28	80	52	24	2.8	2.2	56	16.8	10.7	163	45.3	10.2	101	137	6.7	307
0	5	0	672	0	107.23	217.067	0	0	2160	White	106.26	180	M	50	34	8	4	32.8	1	0	1	1	1	1	0	1	0	0	57	86	36.67	30	95	7.27	89	53	23	0.6	1.1	17	16.3	10.4	428	32.8	7.8	111	144	4	134
1	8	0	672	0	75.2664	175.529	0	0	2160	White	108.49	130	F	30	38	2	3	64.2	1	0	0	0	1	0	0	1	0	0	56	83	36.72	24	96	7.31	109	49	26	1.7	0.6	19	16.5	7.6	183	29.2	8.1	107	139	5.2	178
1	20	0	672	0	68.8719	2133.25	0	0	2160	White	94.84		M	64	39	9	8		0	0	0	0	1	1	0	0	0	0	59	89	37	20	100	7.41	203	25	15	1.9	2.4	61	8.7	7.9	35	30.5	9.7	109	142	3.6	149
0	7	1	280.333	0	37.6328	249.683	0	1	280.333	White	77.3		F	58	41	3	8		0	0	0	0	0	1	0	1	0	0	53	108	37.22	24	90				28		1	28	11.2	8.7	215	26.1	9	99	141	4.6	177
1	1	0	672	0	184.733	184.733	0	0	2160	White	65.3		M	28	26	3	9		0	0	0	1	1	1	1	0	0	0	64	71	37	24	90				22		1.4	15	8.1	11.9	198	26.2	9.2	105	142	4.4	191
0	17	0	672	0	25.7061	62.95	0	0	2160	White	89.69		M	35	37	2	4		0	0	0	0	1	0	0	0	1	0	50	109	39	29	91				25	1.1	1	12	13.6	13.3	188	43.8	7.8	105	138	3.3	99
1	20	0	672	0	239.82	1266.68	0	0	2160	White	92.4		F	46	51	7	7		1	0	1	1	1	0	0	0	1	1	6	99	37.11	28	98	7.23	125	54	17	0.7	4.7	66	14.2	9.5	150	35.9	5.1	109	136	3.9	122
1	19	0	672	0	549.495	549.495	0	1	1036.99	White	56.46	160	F	56	50	5	5	22.05	1	0	1	0	1	0	1	0	1	0	59	101	37.17	25	96	7.39	444	40	23	0.8	1.2	38	7.7	9.3	217	25.9	8.2	104	138	3.8	101
0	10	0	672	0	34.4478	175.5	0	0	2160	White	41.53	150	F	52	44	7	5	18.46	0	0	0	1	1	0	0	0	0	0	63	84	37.89	28	90
0	17	0	672	0	244.622	334.619	0	0	2160	White	69.59	163	F	36	32	5	6	26.19	0	0	1	1	1	0	0	1	0	0	51	102	36.72	23	87	7.33	65	48	23	1.8	1	21	11.9	12.3	199	72	7.8	106	146	3.9	191
0	15	1	488.658	0	201.497	365.074	0	1	488.658	Other	71		M	83	71	14	9		1	0	1	1	1	0	1	0	0	0	47	90	37.33	26	90	7.16	48	78	14	1.5	6.6	92	24	10.5	209	28.2	6.2	97	138	5.3	216
1	18	0	672	0	122.519	144.623	0	0	2160	Black	68.9		M	62	42	5	12		0	0	0	1	1	1	0	1	0	0	58	117	37.5	31	89	7.4	67	30	19	2.3	3.7	44	8.8	8.2	284	102.3	7.8	110	142	4.7	271
1	15	0	672	0	148.672	289.726	0	0	2160	Other	61.91	164	F	64	39	5	7	23.02	0	0	1	1	0	0	0	0	0	0	52	151	36.9	44	81	7.45	53	30	20	3	0.8	29	14.9	8.7	162	22.7	7.7	105	140	4.7	182
1	16	0	672	0	81.3389	217.9	0	0	2160	White	43.65	147	F	51	59	7	8	20.2	1	0	1	1	1	0	1	1	0	1	57	121	37.44	38	88	7.38	72	36	16	4.5	0.6	13	15.9	9.5	176	28.8	8.8	100	139	4.2	130
1	22	1	361.295	0	67.5811	230.079	0	1	361.295	Other	61.72		F	57	47	9	11		0	0	1	1	1	1	1	1	0	0	53	96	37.28	30	93	7.32			20	1.4	2.1	41	18.2	9.4	236	28.3	8.5	105	145	4.1	238
1	14	0	672	0	579.226	600.85	0	0	2160	White	79.11	173	M	65	33	4	2	26.43	0	0	0	0	1	0	0	0	0	1	61	85	37.39	40	89	7.37			17	2.7	1.2	55	43.2	7.4	311	20.1	7.7	101	133	5	91
0	11	0	672	0	801.859	1056.32	0	0	2160	White	77.82	188	M	57	42	3	4	22.02	0	0	0	1	1	0	0	1	0	0	43	123	37.11	33	88				19	1.7	1.1	23	7.3	10.7	173	27.1	8.7	108	138	3.9	113
1	14	0	672	0	94.3725	196.488	0	0	2160	Other	103.2	160	F	51	51	7	7	40.31	1	0	0	1	1	1	0	1	0	0	37	119	37	26	75	7.16	47	95	29	2.5	0.6	11	18.1	11	303	71.5	9.2	99	141	3.9	118
0	22	0	672	0	257.061	278.017	0	0	2160	Other	100.39		M	11	15	5	1		1	0	0	0	0	0	0	0	1	0	82	101	37.56	26	92	7.26	92	46	22	2.5	0.9	15	13.5	12	116	25.1	7.9	110	144	4.3	123
1	16	0	672	0	54.1092	123.127	0	0	2160	White	96.1	168	M	37	39	4	3	34.05	1	0	1	0	1	0	0	1	0	0	54	82	37.61	26	91	7.32	79	48	21	1.7	0.8	24	28	10.9	212	23.4	8.1	106	142	5.5	172
1	13	1	545.828	1	545.828	545.828	1	1	545.828	White	77	173	M	107	78	9	7	25.73	1	0	1	1	1	0	1	1	0	0	47	103	36.72	25	95	7.14	100	57	17	1.1	2.5	108	9.8	9.7	92	31.3	7.2	118	144	4.5	135
1	17	0	672	0	46.1925	117.817	0	0	2160	White	103.89		F	45	38	2	2		0	0	0	0	1	0	0	0	0	0	45	108	37.06	31	94				14		1.4	48	8.3	9.2	231	26.6	7.9	109	135	5.4	143
1	14	0	672	0	26.6278	144.423	0	0	2160	White	134.1		M	34	35	2	8		0	0	0	1	1	1	1	1	0	0	49	86	37.11	23	90				28	1.7	1.4	29	15	10.1	215	42.9	9	103	142	3.8	129
1	14	0	672	0	93.5964	141.268	0	0	2160	White	90.36	175	M	37	12	3	1	29.51	0	0	0	0	0	0	0	0	0	0	71	128	38.11	26	92	7.45	75	45	29	1.2	0.9	10	6.6	8.9	103	26.4	8.1	94	135	4	92
0	10	0	672	0	34.5575	148.648	0	0	2160	Other	61.52	157	F	19	37	3	7	24.96	1	0	1	0	1	1	0	1	0	0	65	81	37.11	19	97	7.28	115	39	20	4	0.9	10	11.8	6.6	98	35.3	7.4	110	140	5.6	206
1	7	1	32.95	1	32.95	32.95	1	1	32.95	White	102.55		M	90	73	12	11		1	0	1	1	1	1	0	0	1	1	39	141	38.94	52	77	7.1	21	90	15	3.7	2.8	39	35.9	11.4	213	36.7	6.9	106	142	4.5	140
0	4	0	672	0	40.8489	87.7708	0	0	2160	White	50.14		F	50	52	5	11		0	0	1	0	1	1	0	0	0	1	52	122	37.33	27	91	7.32			18	3.3	0.8	24	35.8	10.9	135	39.5	8.7	111	141	4.2	195
1	14	0	672	0	24.3814	120.278	0	0	2160	Other	72.12	168	M	20	30	6	3	25.55	0	0	1	0	0	0	0	0	0	0	61	97	37.6	25	94	7.36	170	41	24		0.7	10	16	10	89	29.1		111	141	4.4	188
1	23	0	672	0	96.9056	230.095	0	0	2160	White	90		F	40	42	2	14		0	0	0	0	1	1	0	0	0	0	52	132	37.83	32	84	7.42			26		1.2	19	5.2	9.8	268		9.2	93	134	3.4	118
1	4	1	136.441	1	136.441	136.441	1	1	136.441	Other	56.35	152	F	88	67	9	10	24.39	0	0	0	0	1	0	0	0	0	0	59	152	37.06	27	89				19	1.9	1.5	35	11.6	9.9	226	150	8.5	106	140	4.4	153
0	17	0	672	0	52.2978	95.1333	0	1	1350.13	White	77.7		M	46	42	8	15		0	0	1	1	1	1	0	0	0	1	53	89	37.28	28	92	7.4			31	1.2	2.5	70	6.4	9.2	257	38.9	9	97	142	4.1	130
0	11	1	178.517	1	178.517	178.517	1	1	178.517	Black	67.24		M	46	42	9	1		1	0	1	0	0	0	0	0	0	0	11	81		29	93	7.41	88	35	17	1.5	0.9	11	11.8	13.1	220	150	7.1	118	147	4.5	150
1	23	0	672	0	67.4897	210.167	0	0	2160	Other	99.1		F	78	31	9	5		0	0	1	0	1	0	0	0	0	1	50	85	37.83	27	97	7.27	71	30	15	5.2	2.3	55	35.6	11.3	101	46.2	7.2	107	135	4.5	109
1	20	0	672	0	140.588	551.463	0	0	2160	Black	68.15	175	M	101	68	9	7	22.25	1	0	1	0	0	0	0	0	0	0	55	124	38.17	40	94	7.45	92	42	23	3	1.3	13	21	6.7	322	31.1	7.7	109	144	4.1	116
1	11	0	672	0	242.03	242.03	0	0	2160	White	61.34	147	F	57	36	1	5	28.39	1	0	0	0	1	0	0	0	0	0	27	126	38	25	99	7.37	104	48	26	2.8	0.9	18	15.1	9.5	244	23.2	8.2	101	139	3.5	189
1	14	1	33.4556	1	33.4556	33.4556	1	1	33.4556	White	76.11	150	F	95	83	17	2	33.83	1	1	1	0	0	0	0	0	0	0	30	82		35	95	7.09	57	46	14	8.7	3.5	89	6.2	5.4	84	31.3	6.6	104	142	5.5	258
1	19	0	672	0	88.4006	163.674	0	0	2160	White	79.39	180	M	24	32	2	4	24.5	0	0	0	0	0	0	0	1	0	0	52	81	36.72	23	91				24		1	18	8.8	12.3	206	150	8.3	109	141	4.2	254
1	10	0	672	0	31.6658	102.408	0	0	2160	White	90.26	173	M	36	41	4	3	30.16	1	0	1	0	1	0	0	1	0	0	54	84	38.1	26	96	7.34	92	44	26	2.7	1	16	17.4	9.3	171	31.9	8.3	107	137	4.6	167
1	14	0	672	0	142.644	169.766	0	0	2160	Other	74.92	173	M	17	32	7	2	25.03	1	0	1	1	1	0	0	1	0	0	65	90	38.1	21	96	7.27	175	35	18	1.7	0.8	19	18.6	8.5	159	150	7.5	110	142	5.6	136
1	12	1	267.717	1	267.717	267.717	1	1	267.717	Other	66.65	165	F	102	79	15	6	24.48	1	0	1	0	0	0	0	0	0	0	38	77	37.1	30	84	7.33			17	4	0.6	20	21.6	11.6	76	29.8	7.8	113	148	5	120
0	21	1	78.7761	1	78.7761	78.7761	1	1	78.7761	Other	74.7	173	M	76	62	10	6	24.96	1	0	1	1	1	0	0	1	0	1	31	104	36.61	20	89	7.34	91	36	16	4.6	4.9	40	23.6	7.3	235	44.8	7.2	96	130	6.2	125
1	20	0	672	0	98.3725	215.256	0	0	2160	Black	95	163	F	32	31	3	9	35.76	0	0	0	0	1	1	0	1	1	0	60	75	37.22	30	78	7.35			21	1.2	1.1	27	6.8	8.5	157	30.9	8.3	112	143	3.8	144
1	6	0	672	0	29.7686	248.2	0	0	2160	Other	51.35		F	49	40	10	7		0	0	1	1	0	0	0	0	0	1	52	102	37	40	90	7.24	32		12	4.2	1	15	43.1	10.7	100	34.9	7.2	114	141	4.9	169
1	9	0	672	0	98.7631	148.144	0	0	2160	White	65.91	163	F	42	33	7	5	24.81	1	0	1	1	1	1	0	1	0	0	59	93	37.7	29	96	7.29	85	53	20	3.3	1.3	19	15.3	6.1	174	34.3		117	140	5	214
1	5	0	672	0	180.981	302.717	0	0	2160	Asian	62.9		M	57	39	4	7		0	0	0	0	1	1	0	0	0	0	73	70	37.11	20	91				20		1.4	38	11.8	11.6	243	33	9.4	104	142	3.9	195
1	17	0	672	0	72.4714	121.833	0	0	2160	Other	87.1		F	40	21	3	0		0	0	0	0	0	0	0	0	0	0	67	116	37.33	27	95				19		0.6	10	11.9	11.6	346	28.2	8.2	102	135	3.8	236
1	15	0	672	0	95.7761	574.083	0	0	2160	White	70.9		M	50	43	6	9		0	0	0	1	1	1	0	0	0	0	68	77	36.83	26	98				13		3.8	94	18.4	7.3	150	21.6	7	112	139	4.1	307
1	20	0	672	0	45.7206	89.0378	0	0	2160	White	58.98		M	35	51	4	11		0	0	0	1	0	1	0	1	0	0	54	71	37.78	23	95				24		1.4	29	8.6	10.4	85	31.7	8	112	142	4.1	325
1	1	0	672	0	34.4139	63.3667	0	0	2160	White	86.6		M	37	38	7	6		1	0	0	0	1	0	1	0	0	0	74	143	37.28	25	76	7.35			23	1	1	10	10	12.1	365	32	8.3	106	137	3.9	303
0	6	0	672	0	519.367	605.183	0	0	2160	White	101.49	168	M	40	22	4	2	35.96	1	0	1	0	0	0	0	0	1	0	17	89	38.78	24	95	7.29	85	41	21	3.2	0.8	17	21	10.6	158	28	8.5	112	141	4.3	144
1	15	0	672	0	27.145	195.017	0	0	2160	White	75.05		M	30	20	4	0		1	0	0	0	0	0	0	0	0	0	30	108	36.89	26	95				23		0.7	11	7.9	12.2	169		8.7	108	139	3.7	68
0	21	1	385.322	1	377.693	385.322	1	1	385.322	White	76.3	173	M	116	78	12	8	25.49	1	0	1	0	0	0	0	0	0	1	55	133	38.39	38	81	7.02	64	104	19	1.6	1.1	13	20.8	13	185	28.8	6.1	118	145	5.8	239
0	10	0	672	0	31.9878	174.08	0	0	2160	White	56.18	170	M	20	29	7	5	19.44	1	0	1	1	0	0	0	1	0	0	67	80	37.5	25	92	7.31	125	37	23	3.5	0.8	15	17.2	7.5	80	47.7		111	138	5	222
0	1	0	672	0	45.0217	182.667	0	0	2160	Other	89.25		M	34	26	5	4		1	0	0	0	0	0	0	0	0	0	86	108	38.17	32	96	7.52	160	31	23	1.6	0.8	16	13.3	14.1	124		7.9	97	132	3.3	296
1	10	0	672	0	50.6631	124.627	0	0	2160	White	64.36	178	M	27	51	9	9	20.31	1	0	1	1	1	0	0	1	0	0	64	92	36.78	20	95	7.3	90	45	24	3.6	1.2	52	6.1	6.6	89	50.9		113	142	5.2	170
1	13	0	672	0	216.174	216.174	0	0	2160	White	62.42	152	F	50	26	7	3	27.02	1	0	0	0	0	0	0	0	0	0	60	122	38.33	22	94	7.37			23	1.1	0.3	7	8.7	8.9	205	36.7	9.3	98	139	4.3	203
0	22	0	672	0	60.8517	160.833	0	0	2160	White	75.75	188	M	44	15	3	0	21.43	0	0	0	0	0	0	0	0	0	0	88	121	37.67	31	92				22		0.9	13	30.4	16.7	253		8	103	139	4.3	152
1	2	0	672	0	41.1011	222.629	0	0	2160	Other	101.89		F	50	20	4	1		0	0	1	0	0	0	0	0	1	0	43	87	38.11	22	93	7.47	142	45	30	0.7	0.2	11	12.9	9.3	589	25.3	8.9	102	139	3.9	125
1	6	0	672	0	70.1394	274.142	0	0	2160	Other	85.25		M	72	66	6	6		0	0	1	0	1	1	0	1	0	0	48	139	37.83	34	83	7.3	35		10	3.8	2.8	89	27.7	5.5	157	25.2	7.7	126	155	4.5	137
1	8	0	672	0	37.31	105.717	0	1	1791.67	White	84.82	152	F	64	57	4	9	36.71	0	0	0	0	1	0	0	0	0	0	57	65	36.61	21	89	7.28			21	1	3.8	79	12.5	7.6	282	53.7	8.4	95	131	5.2	195
1	2	0	672	0	236.222	563.4	0	0	2160	Asian	93	175	M	89	59	9	8	30.37	1	0	1	0	0	1	0	0	0	1	14	88	36.89	43	95	7.19	69	46	13	5.9	4.8	84	31.9	9.7	230	28.4	6.7	109	140	5.9	375
1	1	0	672	0	110.298	257.983	0	0	2160	Other	98.9	183	M	49	30	10	1	29.53	1	0	1	0	0	0	0	0	0	1	64	129	39.5	25	93	7.32	71	43	22	2.5	2.1	21	13.4	15	208	34	7.5	105	139	5.8	139
1	9	0	672	0	56.3433	387.183	0	0	2160	White	100.4		M	32	27	8	4		0	0	0	0	0	0	0	0	0	0	67	93	36.78	24	89	7.32	59	66	27	1.5	0.6	5	4.4	10.9	30	41.7	7.7	105	138	4.1	131
1	20	1	291.75	0	214.75	214.75	0	1	291.75	White	55		F	48	27	1	4		1	0	1	0	1	1	0	0	1	0	23	119	39	22	94	7.43	108	38	23	0.9	0.5	17	9.2	12.9	207	78	8	107	140	3.4	479
[truncated: 18,262 more rows]
[truncated: 20 more columns]
